# Supplementary material for: Durvalumab with platinum-pemetrexed for unresectable pleural mesothelioma: survival, genomic and immunologic analyses from the phase 2 PrE0505 trial
Source: Nat Med. 2021 Nov 8;27(11):1910–20. doi: 10.1038/s41591-021-01541-0 (PMC8604731; doi:10.1038/s41591-021-01541-0)
Supplement: Source Data Fig. 1 — Statistical Source Data [file 41591_2021_1541_MOESM3_ESM.xlsx]

## Sheet: sourcedata_figure1_abcef
blinded_ID	bestresp	os_mos	surv	HISTYPE	pfs_cns	pfs_mos	diamchg
105	SD	25.0349	0	EPITHELIOID	1	18.8255	-22
118	PR	25.4949	0	EPITHELIOID	1	10.5462	-30
135	PD	5.5852	1	BIPHASIC	1	1.3799	0
144	PR	24.1807	0	EPITHELIOID	1	8.2793	-59
147	SD	4.6324	1	EPITHELIOID	1	4.6324	-24
156	PR	7.6222	1	EPITHELIOID	1	2.7598	-91
169	SD	13.1745	0	EPITHELIOID	1	7.2936	-7
177	PR	24.1807	0	EPITHELIOID	1	6.2423	-59
178	PR	24.9692	0	EPITHELIOID	1	15.5072	-63
179	PR	20.9281	0	SARCOMATOID	1	11.5647	-49
225	PR	22.2094	0	EPITHELIOID	0	12.7146	-77
295	PR	21.848	0	EPITHELIOID	1	10.2177	-59
329	PR	23.2936	1	EPITHELIOID	1	11.2361	-54
337	PR	27.6961	0	EPITHELIOID	1	8.3778	-54
339	SD	3.6797	1	EPITHELIOID	1	2.5298	0.5
351	PR	15.1458	1	EPITHELIOID	1	2.694	-52
361	SD	29.5359	0	EPITHELIOID	1	25.7906	-20
387	NE	21.1253	1	EPITHELIOID	1	18.0041	0
436	PR	11.6632	1	EPITHELIOID	1	6.7351	-32
438	SD	11.4004	1	SARCOMATOID	1	5.6509	11
459	PR	32.8871	1	SARCOMATOID	1	8.6735	-60
475	PR	33.6099	0	EPITHELIOID	1	10.4148	-51
506	PR	20.7967	0	EPITHELIOID	1	6.768	-41
520	PR	20.4025	1	EPITHELIOID	1	6.4394	-53
553	SD	12.2546	1	EPITHELIOID	1	2.9569	-13
581	PR	13.0103	1	EPITHELIOID	1	6.1109	-51
588	PR	16.2628	1	EPITHELIOID	1	6.768	-62
628	SD	11.9918	1	SARCOMATOID	1	5.5524	-18
629	SD	22.2423	0	EPITHELIOID	0	12.3532	-19
710	SD	18.3984	1	EPITHELIOID	1	6.2423	-30
732	SD	2.6612	1	BIPHASIC	1	2.3326	-13
734	SD	9.4292	1	BIPHASIC	1	4.3039	-14
741	PR	23.2608	0	EPITHELIOID	1	8.4435	-47
750	PR	31.1458	0	EPITHELIOID	1	9.7248	-89
751	PR	19.5811	1	EPITHELIOID	1	4.4025	-36
768	PR	28.4517	1	EPITHELIOID	1	10.5462	-35
785	SD	9.922	1	EPITHELIOID	1	8.1807	-28
789	SD	3.614	1	SARCOMATOID	1	3.614	-8
810	PR	16.9528	1	BIPHASIC	1	6.4394	-87
846	PD	9.232	1	SARCOMATOID	1	1.4456	36
900	PR	24.3121	1	EPITHELIOID	1	24.3121	-69
902	SD	27.2033	0	EPITHELIOID	1	7.1622	-2
915	PD	8.6407	1	BIPHASIC	1	1.4456	95
916	SD	5.5852	1	SARCOMATOID	1	5.8152	-3
921	PR	12.1889	1	EPITHELIOID	1	6.4066	-41
922	PR	28.5503	0	EPITHELIOID	1	10.8419	-59
923	PR	13.1745	1	EPITHELIOID	1	6.1109	-89
925	PR	10.5791	0	EPITHELIOID	1	6.4066	-50
926	PR	27.8604	1	EPITHELIOID	1	17.0185	-81
934	PR	6.5051	1	DESMOPLASTIC	1	5.7495	-32
952	SD	12.4517	1	EPITHELIOID	1	6.308	-5
961	SD	5.5852	0	BIPHASIC	1	3.1211	-15
966	SD	5.7823	1	EPITHELIOID	1	4.0411	-25
976	SD	31.0144	0	EPITHELIOID	0	11.9589	-15
990	PR	23.1622	0	EPITHELIOID	0	14.2259	-53

## Sheet: sourcedata_figure1_d
id	diamchg	asmtdiffweek	bestresp
1	0	0	PR
1	-35	7.2857	PR
1	-51	13.2857	PR
1	-49	19.2857	PR
1	-2	27.4286	PR
2	0	0	PD
3	0	0	PR
3	-5	7.1429	PR
3	-50	15.7143	PR
3	-60	20.1429	PR
3	-62	29.1429	PR
3	-61	38.1429	PR
3	-63	44.1429	PR
4	0	0	NE
5	0	0	PR
5	-37	13	PR
5	-37	18.8571	PR
5	-43	30.7143	PR
5	-54	40	PR
5	60	49	PR
6	0	0	SD
6	-16	6.4286	SD
6	-20	12.5714	SD
6	-20	18.5714	SD
6	-20	27.5714	SD
6	-20	36.5714	SD
6	-20	45.5714	SD
6	-15	51.4286	SD
6	-15	51.4286	SD
7	0	0	PR
7	-19	6.8571	PR
7	-22	12.7143	PR
7	-27	18.8571	PR
7	-54	27.7143	PR
7	-3	36.7143	PR
8	0	0	SD
8	-3	6.8571	SD
8	-7	12.8571	SD
8	-6	20	SD
8	6	28.8571	SD
8	8	32	SD
9	0	0	PR
9	-88	6.8571	PR
9	-91	12.4286	PR
10	0	0	PR
10	10	8	PR
10	-1	13.8571	PR
10	-13	19.8571	PR
10	-37	25.8571	PR
10	-49	31.8571	PR
10	-48	39.8571	PR
10	-48	45.8571	PR
10	-40	53.1429	PR
11	0	0	PR
11	-24	5.8571	PR
11	-87	11.7143	PR
11	-89	21.1429	PR
11	-48	26.7143	PR
11	-18	33.7143	PR
11	-18	33.7143	PR
12	0	0	PR
12	-31	7	PR
12	-66	12.4286	PR
12	-73	19	PR
12	-77	27.8571	PR
12	-63	37	PR
12	-70	46	PR
13	0	0	PR
13	-19	6.8571	PR
13	-44	12.8571	PR
13	-51	18.8571	PR
13	-43	27.8571	PR
13	-35	36.8571	PR
13	-33	45.8571	PR
14	0	0	SD
14	-10	7.8571	SD
14	-15	13.8571	SD
14	-10	19.8571	SD
14	-10	29	SD
14	-12	38	SD
14	-12	47	SD
14	-12	53	SD
15	0	0	PR
15	-23	8.1429	PR
15	-64	14.1429	PR
15	-68	20.1429	PR
15	-75	26.2857	PR
15	-79	35.1429	PR
15	-61	44.1429	PR
15	-89	53.2857	PR
16	0	0	PD
16	43	6.7143	PD
16	36	12.7143	PD
16	40	18.7143	PD
16	64	27.7143	PD
17	0	0	SD
17	0	7	SD
18	0	0	PR
18	-20	6.8571	PR
18	-71	12.8571	PR
18	-80	18.8571	PR
18	-87	28.8571	PR
18	-86	37.8571	PR
19	0	0	PR
19	-18	6.8571	PR
19	-30	12.8571	PR
19	-30	18.8571	PR
19	-29	27.7143	PR
19	-19	36.8571	PR
19	-11	46	PR
20	0	0	PR
20	-23	6.8571	PR
20	-32	12.2857	PR
20	-27	20.8571	PR
20	-1	29.8571	PR
21	0	0	PD
21	100	8.5714	PD
21	95	14.4286	PD
21	115	22.5714	PD
22	0	0	SD
22	-4	7.5714	SD
22	-20	14.5714	SD
22	-22	21.5714	SD
23	0	0	PR
23	-31	6.8571	PR
23	-52	12.8571	PR
23	-59	18.8571	PR
23	-49	28	PR
24	0	0	PR
24	-33	7.2857	PR
24	-49	13.1429	PR
24	-55	19.1429	PR
24	-59	28.1429	PR
24	-52	37.1429	PR
24	-52	46.2857	PR
25	0	0	SD
25	-1	6.8571	SD
25	-26	10	SD
25	-30	18.8571	SD
25	5	27.8571	SD
26	0	0	SD
26	-14	7.7143	SD
26	-5	13.8571	SD
26	6	19.8571	SD
26	27	28.8571	SD
27	0	0	PR
27	-16	6.8571	PR
27	-34	12.8571	PR
27	-35	18.8571	PR
27	-37	27.8571	PR
27	-50	39.8571	PR
28	0	0	PR
28	-20	6.8571	PR
28	-36	12.8571	PR
28	-22	19	PR
28	-18	27.8571	PR
29	0	0	PR
29	-19	6.8571	PR
29	-45	12.8571	PR
29	-53	18.8571	PR
29	-27	27.8571	PR
30	0	0	PR
30	-15	6.8571	PR
30	-40	12.8571	PR
30	-65	21.5714	PR
30	-71	31	PR
30	-75	40	PR
30	-77	49	PR
30	-81	56.4286	PR
30	-77	65.4286	PR
31	0	0	PR
31	0	9	PR
31	-15	15	PR
31	-38	21	PR
31	-54	30	PR
31	-60	39	PR
31	-58	48	PR
32	0	0	PR
32	-32	7.7143	PR
32	-57	14.8571	PR
32	-54	20.7143	PR
32	-59	31.7143	PR
32	-59	40.7143	PR
33	0	0	SD
33	11	10	SD
33	13	19	SD
33	45	26	SD
33	45	26	SD
34	0	0	PR
34	-10	5.8571	PR
34	-21	11.8571	PR
34	-31	17.8571	PR
34	-45	26.8571	PR
34	-50	35.7143	PR
34	-52	43.7143	PR
34	-53	62.5714	PR
35	0	0	SD
35	-5	6.8571	SD
35	-16	12.7143	SD
35	-15	18.7143	SD
35	-19	27.7143	SD
35	-12	36.7143	SD
35	-12	45.7143	SD
36	0	0	PR
36	-9	7	PR
36	-27	13	PR
36	-48	19	PR
36	-57	28	PR
36	-59	36.7143	PR
36	-45	46	PR
37	0	0	PR
37	-55	8	PR
37	-57	14	PR
37	-62	20	PR
37	-45	31	PR
38	0	0	PR
38	-32	7.4286	PR
38	-26	13.2857	PR
38	-29	18.2857	PR
38	-16	25.2857	PR
39	0	0	PR
39	-19	6.8571	PR
39	-30	12.8571	PR
39	-41	18.8571	PR
39	67	28.4286	PR
39	144	37.8571	PR
40	0	0	SD
40	-15	6	SD
40	-18	12.4286	SD
40	-3	18	SD
40	18	24.4286	SD
41	0	0	SD
41	-2	6.8571	SD
41	-13	12.8571	SD
41	2	18.8571	SD
41	40	28	SD
42	0	0	SD
42	-15	7.1429	SD
42	26	13	SD
43	0	0	PR
43	-23	6.8571	PR
43	-31	12.5714	PR
43	-27	18.7143	PR
43	-30	27.7143	PR
43	-35	36.7143	PR
43	56	45.8571	PR
43	97	49.8571	PR
44	0	0	PR
44	-25	7.8571	PR
44	-36	13.8571	PR
44	-41	20.2857	PR
44	-29	29.2857	PR
44	-5	38.1429	PR
45	0	0	PR
45	-3	9.5714	PR
45	-22	15.5714	PR
45	-25	21.5714	PR
45	-69	30.5714	PR
45	-31	39.5714	PR
45	-38	48.5714	PR
46	0	0	SD
46	-23	7	SD
46	-24	13	SD
47	0	0	SD
47	-13	6.8571	SD
48	0	0	SD
48	-20	6	SD
48	-28	12	SD
48	-27	18	SD
48	-1	27	SD
48	1	35	SD
49	0	0	SD
49	5	9	SD
49	-5	15	SD
49	5	21	SD
49	30	30	SD
50	0	0	PR
50	-46	7	PR
50	-30	13	PR
50	-52	22	PR
50	-52	28.4286	PR
50	-52	37.4286	PR
50	-49	43.8571	PR
51	0	0	SD
51	-8	8.4286	SD
52	0	0	SD
52	9	10.7143	SD
52	-2	16.7143	SD
52	9	25.7143	SD
52	34	34.7143	SD
53	0	0	SD
53	3	6.1429	SD
53	-3	12.1429	SD
53	10	21.1429	SD
54	0	0	SD
54	-5	7.8571	SD
54	-25	13.8571	SD
54	2	19.2857	SD
55	0	0	PR
55	-10	7	PR
55	-34	12.8571	PR
55	-47	18.8571	PR
55	-41	27.8571	PR
55	-14	36.8571	PR
55	-3	45.8571	PR
55	7	52	PR
