# Supplementary material for: Durvalumab with platinum-pemetrexed for unresectable pleural mesothelioma: survival, genomic and immunologic analyses from the phase 2 PrE0505 trial
Source: Nat Med. 2021 Nov 8;27(11):1910–20. doi: 10.1038/s41591-021-01541-0 (PMC8604731; doi:10.1038/s41591-021-01541-0)
Supplement: Source Data Fig. 2 — Statistical Source Data [file 41591_2021_1541_MOESM4_ESM.xlsx]

## Sheet: MutSignatures
Tumor ID	Signature 1A (Age)	Signature 1B (Age)	Signature 2 (APOBEC)	Signature 3 (BRCA 1/2 mutation)	Signature 4 (Smoking)	Signature 5	Signature 6 (DNA MMR deficiency)	Signature 7 (UV Light)	Signature 8	Signature 9 (Immunoglobulin gene hypermutation)	Signature 10 (Pol E mutation)	Signature 11 (Temozolomide)	Signature 12	Signature 13 (APOBEC)	Signature 14	Signature 15	Signature 16	Signature 17	Signature 18	Signature 19	Signature 20	Signature 21	Signature R1	Signature R2	Signature R3	Signature U1	Signature U2
135	0.238173	0	0	0	0.12147	0	0	0.25087	0	0	0	0	0	0	0	0	0	0	0	0	0.344398	0	0	0	0	0	0
144	0.287497	0	0	0	0	0	0.523227	0.116532	0	0	0	0	0	0	0	0	0	0	0	0	0	0	0	0	0	0	0
156	0.556919	0	0	0	0	0	0.310897	0	0	0	0	0	0	0	0	0	0	0	0	0	0	0.132184	0	0	0	0	0
169	0.278067	0	0	0	0.105799	0	0.329638	0	0	0	0	0.112008	0	0	0	0	0	0	0.0843185	0	0	0	0	0	0	0	0
177	0.0917851	0	0	0.225523	0	0	0	0.103188	0	0	0	0	0	0.516833	0	0	0	0	0	0	0	0	0	0	0	0	0
178	0.468101	0	0	0.302656	0	0	0	0.229243	0	0	0	0	0	0	0	0	0	0	0	0	0	0	0	0	0	0	0
225	0.782128	0	0	0	0	0	0	0	0	0	0	0	0	0	0	0	0	0	0	0	0	0	0.126592	0.0912793	0	0	0
295	0.289518	0	0	0	0	0	0.0635398	0.175404	0	0	0	0	0	0	0	0	0	0	0	0	0	0.219558	0	0	0	0.199419	0
329	#N/A	#N/A	#N/A	#N/A	#N/A	#N/A	#N/A	#N/A	#N/A	#N/A	#N/A	#N/A	#N/A	#N/A	#N/A	#N/A	#N/A	#N/A	#N/A	#N/A	#N/A	#N/A	#N/A	#N/A	#N/A	#N/A	#N/A
337	0.110238	0.082107	0	0	0	0	0	0	0	0	0	0	0	0	0	0.129563	0	0	0	0.196755	0	0	0	0	0	0	0.402338
351	#N/A	#N/A	#N/A	#N/A	#N/A	#N/A	#N/A	#N/A	#N/A	#N/A	#N/A	#N/A	#N/A	#N/A	#N/A	#N/A	#N/A	#N/A	#N/A	#N/A	#N/A	#N/A	#N/A	#N/A	#N/A	#N/A	#N/A
361	0.0777124	0	0.266275	0	0	0	0.539068	0	0	0	0	0	0	0	0	0	0	0	0.0824042	0	0	0	0	0	0	0	0
436	0	0.150836	0	0	0	0	0.0856646	0	0	0	0	0.0897259	0	0	0.164386	0.108996	0	0	0.142396	0.179829	0	0	0	0	0	0	0
438	0	0.549829	0.299591	0	0	0	0	0.0982999	0	0	0	0	0	0	0	0	0	0	0	0	0	0	0	0	0	0	0
459	0	0	0	0	0.369276	0	0	0	0	0	0	0	0	0	0	0	0	0.117701	0	0.210535	0	0	0	0	0	0	0.197024
506	0	0	0	0.294531	0	0	0.248371	0.165774	0	0	0	0	0	0	0	0	0	0	0.11821	0	0	0	0	0	0.133481	0	0
520	0	0	0	0	0	0	0	0.21234	0	0	0	0	0	0	0	0.368075	0	0	0	0	0.0948592	0	0	0	0	0	0.271198
553	0.241264	0.57181	0	0	0	0	0.131266	0	0	0	0	0	0	0	0	0	0	0	0	0	0	0	0	0	0	0	0
581	0	0	0	0	0	0	0	0.138551	0	0	0	0	0	0	0	0.708084	0	0.100387	0	0	0	0	0	0	0	0	0
588	0	0	0	0	0.296967	0.344945	0	0	0	0.225643	0	0	0	0	0	0	0	0	0	0	0	0	0	0	0	0.0865613	0
628	0.147618	0	0	0	0	0	0	0	0	0	0	0.334593	0	0	0	0.451848	0.0604884	0	0	0	0	0	0	0	0	0	0
629	#N/A	#N/A	#N/A	#N/A	#N/A	#N/A	#N/A	#N/A	#N/A	#N/A	#N/A	#N/A	#N/A	#N/A	#N/A	#N/A	#N/A	#N/A	#N/A	#N/A	#N/A	#N/A	#N/A	#N/A	#N/A	#N/A	#N/A
710	0	0	0.0791285	0	0	0	0.0834593	0	0	0	0	0	0	0	0	0.1835	0	0.129478	0.202182	0	0.181465	0	0	0	0	0	0
732	0.618679	0	0	0	0	0	0	0	0.204793	0	0	0	0	0	0.112256	0	0.0642719	0	0	0	0	0	0	0	0	0	0
741	0.0742563	0.404949	0	0	0.0797618	0	0	0.242394	0	0	0	0	0	0	0	0	0	0	0	0	0.104797	0	0	0	0	0	0
750	0.251103	0	0	0	0.133014	0	0	0	0	0	0	0.0758662	0	0	0	0.540017	0	0	0	0	0	0	0	0	0	0	0
751	0	0	0.151632	0	0	0	0.125009	0	0	0	0	0.146165	0	0	0	0.301489	0	0	0	0	0	0	0	0.0612245	0	0.203643	0
768	0	0.613994	0	0	0	0	0	0	0	0	0	0	0	0	0	0.189217	0	0	0	0.165908	0	0	0	0	0	0	0
789	0	0	0	0	0	0	0	0	0	0	0	0	0	0	0	0.127649	0.169277	0	0	0	0	0	0	0	0	0.168619	0.534455
810	0.250309	0	0	0.335164	0.0892382	0	0	0.121028	0	0	0	0	0	0	0	0	0	0.0873895	0	0	0	0	0	0	0	0	0
846	0.66043	0	0	0	0	0	0	0	0	0	0	0	0	0	0	0	0	0	0	0	0	0.108119	0	0	0	0.231451	0
902	0.164091	0	0.11138	0	0.130066	0	0.11073	0.173355	0	0	0	0	0	0.124148	0	0	0	0	0	0	0	0	0	0	0.18623	0	0
915	0.109989	0	0	0.262208	0	0	0	0	0	0	0	0.126968	0	0	0	0	0	0.0968793	0	0	0	0	0.0679995	0.0694734	0	0.0639144	0.163392
916	0.488501	0	0	0	0	0	0	0.109095	0	0	0	0.0772163	0	0	0	0	0.260421	0	0	0	0	0	0	0.0647662	0	0	0
921	0.433114	0	0	0.345262	0	0	0	0	0	0	0	0.108656	0	0	0	0	0	0.100179	0	0	0	0	0	0	0	0	0
922	0.493903	0	0	0	0	0	0	0.159432	0	0	0	0	0	0	0.103023	0	0.110296	0	0	0	0	0.133347	0	0	0	0	0
923	#N/A	#N/A	#N/A	#N/A	#N/A	#N/A	#N/A	#N/A	#N/A	#N/A	#N/A	#N/A	#N/A	#N/A	#N/A	#N/A	#N/A	#N/A	#N/A	#N/A	#N/A	#N/A	#N/A	#N/A	#N/A	#N/A	#N/A
925	0	0	0	0	0	0	0	0.0976198	0	0	0	0	0	0	0	0.134401	0	0	0	0.182347	0.0835289	0	0	0	0	0	0.415881
926	0	0	0	0.289579	0	0.105115	0.204221	0	0	0	0	0	0	0.0837519	0	0.0836042	0	0	0	0.134679	0	0	0	0	0	0	0
934	0.11085	0	0	0.304907	0	0	0.27162	0	0	0.0619931	0	0	0	0	0	0	0	0	0	0	0	0	0	0	0.206185	0	0
952	0	0	0	0	0	0	0.0692128	0	0	0	0	0	0	0	0	0.28848	0	0	0	0.451233	0	0	0	0	0.132867	0	0
966	0.378962	0	0	0	0	0	0	0.131488	0	0	0	0.14376	0	0	0	0.345789	0	0	0	0	0	0	0	0	0	0	0
976	0	0	0	0	0	0	0	0	0	0	0	0.0833489	0	0	0	0	0	0	0	0.303388	0	0	0	0	0	0	0.555297
990	0	0	0	0.0820513	0	0	0	0	0	0	0	0	0	0	0	0	0	0	0	0.571279	0	0.195558	0	0.151112	0	0	0
