# Supplementary material for: Durvalumab with platinum-pemetrexed for unresectable pleural mesothelioma: survival, genomic and immunologic analyses from the phase 2 PrE0505 trial
Source: Nat Med. 2021 Nov 8;27(11):1910–20. doi: 10.1038/s41591-021-01541-0 (PMC8604731; doi:10.1038/s41591-021-01541-0)
Supplement: Source Data Fig. 4 — Statistical Source Data. [file 41591_2021_1541_MOESM5_ESM.xlsx]

## Sheet: Segmental CN Changes
Tumor ID	Chromosome	Start	End	Log Copy Ratio	Purity-Corrected Log Copy Ratio	Total CN	Minor CN
135	1	808984	35442718	-0.325367	-0.663458	1	0
135	1	35447582	72076828	0.0919634	0.163722	2	1
135	1	72163706	121310072	-0.405882	-0.856559	1	0
135	1	121310674	144916748	-0.112151	-0.211826	1	0
135	1	144917546	152057386	0.0920572	0.163885	2	1
135	1	152057852	153122310	-0.242889	-0.479763	0	0
135	1	153177266	249212481	0.0776953	0.138845	2	1
135	2	41509	24550934	0.0147472	0.0268128	2	1
135	2	24881570	38830103	-0.375026	-0.780762	1	0
135	2	38893408	160139666	0.000726201	0.00132562	2	1
135	2	160176802	179364069	-0.179414	-0.346492	0	0
135	2	179365825	179647254	-0.339956	-0.697354	0	0
135	2	179647533	187713834	-0.222288	-0.435798	0	0
135	2	188211112	209219865	-0.112755	-0.213007	0	0
135	2	209220121	215831674	-0.274205	-0.548005	0	0
135	2	215833415	225360665	-0.129357	-0.245681	0	0
135	2	225360765	232236234	-0.24787	-0.490502	0	0
135	2	232245565	242842532	0.056801	0.102078	2	1
135	3	361487	197765597	0.085255	0.152048	2	1
135	4	53446	494437	-0.455847	-0.984621	1	0
135	4	499568	4323104	-0.276589	-0.553273	1	0
135	4	4389520	190947577	-0.415762	-0.88134	1	0
135	5	140601	140083985	0.0800088	0.142891	2	1
135	5	140084233	141024520	-0.0515857	-0.0956211	2	1
135	5	141024599	180687830	0.0685575	0.122815	2	1
135	6	203439	25653566	0.10706	0.189848	2	1
135	6	25661925	30539277	-0.0236179	-0.0434173	2	1
135	6	30545068	34614476	0.101977	0.181074	2	1
135	6	34622451	57189138	0.430462	0.709085	3	1
135	6	57190809	130762635	0.056086	0.100812	2	1
135	6	130762771	132006981	-0.389209	-0.815309	1	0
135	6	132014700	170892923	0.0880997	0.157003	2	1
135	7	193516	8196571	0.551925	0.888225	3	1
135	7	8196733	23307665	0.384192	0.638865	3	1
135	7	23309814	27671899	0.488278	0.795249	3	1
135	7	27687283	66771136	0.0721433	0.129114	2	1
135	7	66773600	92861806	-0.0740002	-0.138107	1	0
135	7	92861906	111535670	0.087754	0.156402	2	1
135	7	111535851	127239434	-0.00936205	-0.0171393	2	1
135	7	127239585	141734220	0.0956239	0.170075	2	1
135	7	141734555	147869452	-0.0703714	-0.131189	1	0
135	7	147869661	158937276	0.118511	0.209532	2	1
135	8	190907	2112041	0.114218	0.202165	2
135	8	2796086	141034189	0.0547767	0.0984942	2	1
135	8	141231716	146279539	0.151964	0.26641	2	1
135	9	214492	19450642	0.403451	0.668234	3	1
135	9	19516090	28888922	-1.26708	-1.36708	0	0
135	9	32405648	66714033	0.0568121	0.102097	2	0
135	9	68427863	115759919	0.435484	0.716637	3	1
135	9	115760269	141071438	0.147622	0.25908	2	0
135	10	93816	97698647	0.106866	0.189514	2	1
135	10	97748040	124672533	-0.371758	-0.772869	1	0
135	10	124692013	135378896	0.109969	0.19486	2	1
135	11	193146	4406483	0.172418	0.300742	2	1
135	11	4406748	8668150	-0.0532461	-0.0987482	2	1
135	11	8669437	20139824	0.0985077	0.175072	2	1
135	11	20177805	31477829	-0.0580314	-0.107778	2	1
135	11	31478029	48442264	0.109342	0.19378	2	1
135	11	48442448	56949422	-0.201097	-0.391298	0	0
135	11	56949577	60893166	0.0268142	0.0485876	2	1
135	11	60900051	78387289	0.128424	0.226484	2	1
135	11	78387539	134257515	0.0726283	0.129965	2	1
135	12	208395	551174	0.161864	0.283069	2
135	12	644394	104122753	0.0754374	0.134891	2	1
135	12	104124061	133779490	0.14546	0.255425	2	1
135	13	19601049	115091786	0.0777401	0.138923	2	1
135	14	19118192	20344701	-0.369627	-0.767737	1	0
135	14	20345045	22251489	0.0178994	0.032515	2	1
135	14	22251702	22966662	-0.253532	-0.502761	0	0
135	14	22968601	62261686	0.0585878	0.105238	2	1
135	14	62462982	101522626	-0.376726	-0.784878	1	0
135	14	101526233	105995609	-0.230614	-0.453482	1	0
135	14	105995990	107283241	-0.589386	-1.36708	1	0
135	15	20169972	79614528	-0.378884	-0.790112	1	0
135	15	79748454	102389856	0.0698818	0.125143	2	1
135	16	97354	15802658	0.169327	0.295575	2	1
135	16	15808900	84035514	0.104534	0.185491	2	1
135	16	84036037	90142333	0.181379	0.315678	2	1
135	17	6157	9808426	0.120416	0.212796	2	1
135	17	9820695	15848874	-0.0324861	-0.0598757	1	0
135	17	15877974	20919238	0.163916	0.286511	2	1
135	17	20921199	72791182	0.113667	0.20122	2	1
135	17	72791310	81052335	0.186695	0.324511	2	1
135	18	47624	78005189	0.0907119	0.161547	2	1
135	19	156722	336102	0.0449383	0.0810213	2
135	19	362292	6750369	0.206715	0.357583	3	1
135	19	6750589	9006819	0.121915	0.215363	2	1
135	19	9007489	9406752	-0.0969072	-0.182151	2
135	19	9407004	51297835	0.120491	0.212925	2	1
135	19	51298073	58455464	0.0250773	0.0454624	2	1
135	19	58458925	59082793	0.122147	0.215759	2
135	20	68329	62905038	0.0975966	0.173494	2	1
135	21	9907222	48084122	0.116854	0.206691	2	1
135	22	17053019	51216444	-0.329158	-0.672223	1	0
144	1	881070	32800682	-0.44255	-0.797978	1	0
144	1	32828224	33736152	1.02283	1.41119	5
144	1	33741787	57756737	0.408724	0.610434	3	1
144	1	58939650	76282194	-0.066179	-0.107969	2	1
144	1	76288167	82459765	-0.61081	-1.16851	1	0
144	1	84335704	87633838	-0.111215	-0.183309	2	0
144	1	87797717	115829403	-0.572019	-1.07832	1	0
144	1	116194017	148902591	-0.077865	-0.127367	2	1
144	1	148903507	156449625	0.0722761	0.11453	2	1
144	1	156450347	249212514	-0.0519965	-0.0845647	2	1
144	2	41527	132248261	-0.0143417	-0.0231351	2	1
144	2	132248475	133014612	-0.409367	-0.730515	2
144	2	133174553	134060540	-0.809772	-1.69332	1	0
144	2	134275162	187455054	-0.282377	-0.485781	1	0
144	2	187455304	242842464	-0.00969084	-0.0156172	2	1
144	3	361508	197765432	-0.0286351	-0.0463344	2	1
144	4	53360	52729694	-0.551067	-1.03089	1	0
144	4	52729913	190903889	-0.0513107	-0.0834369	2	1
144	5	140591	86707201	-0.0151308	-0.0244123	2	1
144	5	86708552	90669861	-0.722204	-1.44762	1	0
144	5	90670011	180687710	-0.030329	-0.0490932	2	1
144	6	203588	170892888	-0.0219367	-0.0354445	2	1
144	7	193799	98638123	-0.00437935	-0.00704959	2	1
144	7	98639752	101950054	0.142237	0.222357	2	1
144	7	101952042	158937375	-0.0332968	-0.0539319	2	1
144	8	190951	146279539	-0.56915	-1.07177	1	0
144	9	214534	38621274	-0.581779	-1.10071	1	0
144	9	38621995	125759310	-0.0406048	-0.0658733	2	1
144	9	125759598	140482321	0.0904563	0.142824	2	1
144	9	140483040	141016490	-0.0107169	-0.0172745	2
144	10	225960	99625275	-0.00681314	-0.010973	2	1
144	10	99625491	118138902	-0.555115	-1.03999	1	0
144	10	118187444	135378946	0.0649078	0.103005	2	1
144	11	193865	3845610	0.109464	0.172197	3	0
144	11	3846163	4104465	-0.227921	-0.386509	1	0
144	11	4104683	13466570	-0.133371	-0.220967	2	0
144	11	13513866	26484635	-0.390679	-0.693208	1	0
144	11	26529719	61205168	-0.0463958	-0.0753633	2	1
144	11	61205530	70824419	0.0685931	0.108773	2	1
144	11	70829858	134257607	-0.0339545	-0.0550049	2	1
144	12	208395	133779490	-9.31177e-06	-1.49756e-05	2	1
144	13	19748031	115091783	-0.0128394	-0.0207051	2	1
144	14	19585390	22038929	-0.0435878	-0.0707586	2	1
144	14	22070146	29237546	-0.637085	-1.2315	1	0
144	14	29237968	107283147	0.0017405	0.00279812	2	1
144	15	20170097	102389856	-0.00220613	-0.00354965	2	1
144	16	97443	48596309	0.0586815	0.0932408	2	1
144	16	49313401	56548328	-0.584065	-1.10598	1	0
144	16	56548578	58757568	0.116452	0.182945	2	1
144	16	58768137	70843909	-0.50912	-0.938458	1	0
144	16	70883570	71317566	-0.277906	-0.477512	1	0
144	16	71317850	90142341	-0.509211	-0.938656	1	0
144	17	6157	81052385	0.0610791	0.0970037	2	1
144	18	48107	43833724	-0.0224163	-0.0362232	2	1
144	18	43842886	70534512	-0.586011	-1.11048	1	0
144	18	71442077	77960711	-0.0278777	-0.0451014	2	1
144	19	282121	7936107	-0.371308	-0.655037	1	0
144	19	7944780	10106671	0.435138	0.647238	3	1
144	19	10106936	10578268	1.46124	1.93356	8	1
144	19	10597220	10980000	0.524617	0.770025	3	1
144	19	11015724	13482623	-0.388225	-0.688345	1	0
144	19	13563767	14578469	1.48682	1.96317	8	1
144	19	14578674	14826850	2.27913	2.84759	15
144	19	14827050	15569111	2.73159	3.3325	21	1
144	19	15569468	16976269	2.14008	2.69615	13	1
144	19	16977361	18538807	1.53091	2.01403	8	1
144	19	18541732	22942335	1.92151	2.45525	11	1
144	19	22951149	59082743	0.115064	0.180812	2	1
144	20	68336	55941824	0.000460059	0.000739815	2	1
144	20	55942205	62905038	0.478747	0.707434	3	1
144	21	9907271	48084172	0.0169514	0.0271654	2	1
144	22	17061833	51216344	-0.487066	-0.891114	1	0
156	1	861427	43885958	0.107884	0.326233	3	1
156	1	43886529	153318732	-0.00596627	-0.0195888	2	1
156	1	153320401	156708102	0.0945904	0.288576	3	1
156	1	156708482	249212581	-0.0179818	-0.0596113	2	1
156	2	41509	178098943	-0.00620827	-0.0203873	2	1
156	2	178257697	182468480	-0.120621	-0.438516	2	1
156	2	182468818	242842564	0.00680512	0.0221199	2	1
156	3	361508	47098995	-0.0102418	-0.0337413	2	0
156	3	47103772	53262106	0.0561987	0.176075	2	0
156	3	53262400	73004278	-0.0116162	-0.0383115	2	0
156	3	73004580	197765432	-0.0230356	-0.0766805	2	1
156	4	53446	10509621	0.0335472	0.106854	2	1
156	4	10515054	183650375	-0.0795179	-0.277954	2	1
156	4	183651289	190903938	-0.0168835	-0.0559206	2	1
156	5	143227	10430185	0.0590752	0.184708	2	1
156	5	10433850	176370519	-0.0238903	-0.0795814	2	1
156	5	176378574	180687848	0.0679215	0.211045	2	1
156	6	203389	47591856	0.0232295	0.0745637	2	1
156	6	47624299	129649389	-0.0807502	-0.28258	2	1
156	6	129663640	170892838	-0.00860813	-0.0283222	2	1
156	7	193466	158937226	-0.00383057	-0.0125555	2	1
156	8	190941	1950460	0.0596973	0.186571	2
156	8	1950761	141310758	-0.0174062	-0.057676	2	1
156	8	141321419	146279641	0.106198	0.32149	3	1
156	9	214597	125585536	-0.0303487	-0.101635	2	1
156	9	125588880	140508573	0.0990733	0.301346	3	1
156	9	140508882	141016473	-0.0533039	-0.182023	2
156	10	225960	38658203	0.0513194	0.161352	2	1
156	10	42905585	128118487	-0.0451968	-0.153265	2	1
156	10	128147770	135378896	0.016514	0.0532788	2	1
156	11	193722	4080520	0.0994562	0.302433	3	1
156	11	4080718	8132289	-0.104408	-0.373582	2	1
156	11	8132595	48186094	-0.000351848	-0.00115009	2	1
156	11	48188872	60538876	-0.0861069	-0.302818	2	1
156	11	60540950	60786711	0.0155347	0.0501568	2	1
156	11	60885824	73627511	0.0960665	0.292789	3	1
156	11	73627747	134257456	-0.00424723	-0.0139257	2	1
156	12	208351	7188165	0.0270332	0.0865251	2	1
156	12	7188502	109017390	-0.000879115	-0.00287477	2	1
156	12	109017674	133779464	0.0569915	0.178458	2	1
156	13	19747991	115091786	-0.009354	-0.0307946	2	1
156	14	19118232	100341209	-0.0516432	-0.176099	2	1
156	14	100344918	106173526	0.051858	0.162982	2	1
156	14	106174261	107283105	-0.119015	-0.431982	2	1
156	15	20169972	102389791	0.0161721	0.0521893	2	1
156	16	97541	31405602	0.0738929	0.228644	2	1
156	16	31408842	88747803	-0.0178264	-0.0590885	2	1
156	16	88747894	90142260	0.0789273	0.243373	2	1
156	17	6157	8492362	0.0490031	0.154327	2	1
156	17	8508298	17039711	-0.0730058	-0.253686	2	1
156	17	17047002	72998275	0.0575801	0.180225	2	1
156	17	73000061	81052325	0.128783	0.384181	3	1
156	18	158494	77960711	-0.050983	-0.173748	2	1
156	19	281483	18971722	0.113147	0.340965	3	1
156	19	18972889	59011044	0.0426787	0.135029	2	1
156	20	68396	62905038	0.026864	0.0859943	2	1
156	21	9907222	48084177	0.0385081	0.122207	2	1
156	22	17061921	51216344	0.030794	0.0982853	2	1
169	1	861315	9804417	-0.309098	-0.627884	1	0
169	1	9804693	64669816	-0.0138826	-0.0255042	2	0
169	1	64709891	67306252	-0.0120549	-0.0221346	2	0
169	1	67306360	118533556	-0.51581	-1.15208	1	0
169	1	118534138	145417024	0.734384	1.14691	6	2
169	1	145438737	156954267	0.904881	1.37644	5	1
169	1	156955941	164815816	0.710121	1.11345	5	1
169	1	165173106	193219854	-0.50265	-1.11497	1	0
169	1	196197374	210412843	0.767939	1.19284	5	1
169	1	210414936	249212631	-0.500209	-1.10815	1	0
169	2	41647	3673592	0.0880111	0.157172	3	1
169	2	3685075	15318198	-0.412251	-0.875106	1	0
169	2	15319071	44428336	-0.0463884	-0.0860452	2	1
169	2	44428633	56611545	-0.494067	-1.09108	1	0
169	2	58350285	71622446	-0.472326	-1.0317	1	0
169	2	71649904	86406597	-0.496634	-1.0982	1	0
169	2	86408385	201535436	-0.0380572	-0.0704158	2	1
169	2	201677117	242842532	-0.464406	-1.01044	1	0
169	3	361404	38622467	-0.0205948	-0.0379096	2	1
169	3	38622868	68194247	-0.459773	-0.998096	1	0
169	3	68194554	131624251	-0.0312917	-0.0577816	2	1
169	3	131624357	143082238	-0.476408	-1.04273	1	0
169	3	143100950	175189417	-0.0969852	-0.182724	2	0
169	3	175293924	197765597	0.337168	0.567281	3	1
169	4	53360	52744023	-0.430395	-0.921309	1	0
169	4	52752812	94547652	-0.0448038	-0.0830664	2	1
169	4	94690355	190904395	-0.47998	-1.05243	1	0
169	5	140532	94838695	-0.0144151	-0.0264864	2	1
169	5	94839429	96271845	-0.413548	-0.878379	1	0
169	5	96314916	180687828	-0.0329337	-0.0608433	2	1
169	6	203374	170892853	-0.0204557	-0.037652	2	1
169	7	193466	100855215	0.00790447	0.0144305	2	1
169	7	100855855	112415301	0.329407	0.555155	3	1
169	7	112423901	127026061	-0.0737746	-0.13799	2	0
169	7	127031540	158937426	0.331553	0.558511	3	1
169	8	190801	146279567	-0.00450745	-0.00825827	2	1
169	9	214608	21334931	-0.00971323	-0.0178228	2	0
169	9	21350378	38622199	-0.480641	-1.05423	1	0
169	9	39456978	114484744	-0.00497067	-0.00910816	2	1
169	9	114486114	114659643	-1.47967	-1.15208	0	0
169	9	114677051	141016535	0.0349125	0.0632534	2	1
169	10	226110	5446794	-0.370364	-0.771718	1	0
169	10	5468650	27964470	-0.0314032	-0.0579893	2	1
169	10	28023513	63170516	0.23088	0.397864	3	1
169	10	63172694	123810002	-0.0240589	-0.0443311	2	1
169	10	123842102	129921195	-0.428343	-0.916038	1	0
169	10	129923928	135379070	0.0559182	0.100726	2	1
169	11	193113	4156455	0.0992402	0.1767	3	1
169	11	4159457	7059749	-0.247127	-0.49016	0	0
169	11	7060080	134257494	-0.0147547	-0.0271132	2	1
169	12	208351	133779340	-0.0279242	-0.051512	2	1
169	13	19748092	87045827	-0.459928	-0.998509	1	0
169	13	88327683	115091786	0.0577772	0.104022	2	1
169	14	19118254	107283241	-0.0153259	-0.0281674	2	1
169	15	20169897	102389849	-0.0151864	-0.0279098	2	1
169	16	97537	70843905	0.0254163	0.0461709	2	1
169	16	70867010	71209661	0.405369	0.672311	4	1
169	16	71212700	90142233	0.0646942	0.116256	2	1
169	17	5987	10632356	0.0264444	0.0480248	2	1
169	17	10633132	21188344	-0.4541	-0.98307	1	0
169	17	21201719	81052366	0.0244807	0.044483	2	1
169	18	48104	77960803	0.0244132	0.0443613	2	1
169	19	281430	59082734	0.0335747	0.0608524	2	1
169	20	68429	62905038	-0.000408756	-0.000748012	2	1
169	21	9907271	48084282	-0.408152	-0.864791	1	0
169	22	16255893	51216386	-0.425212	-0.908019	1	0
177	1	888661	41827884	0.254849	0.63877	4	2
177	1	41847325	63063634	0.128221	0.342496	2	1
177	1	63064395	85392324	-0.00976972	-0.0283463	2	1
177	1	85395261	120166729	-0.249532	-0.883339	1	0
177	1	120168654	152006266	0.125761	0.336377	2	1
177	1	152009469	152800334	-0.434293	-1.99645	0	0
177	1	152815992	153604112	0.0174634	0.0497817	2	1
177	1	153604354	156916816	0.221127	0.563188	3	1
177	1	156917278	200969921	0.0119514	0.0341891	2	1
177	1	200971427	247322298	0.101774	0.275859	2	1
177	1	247323101	249212514	-0.132131	-0.419469	0	0
177	2	41509	128947231	0.0750191	0.206485	2	1
177	2	130680496	189599614	-0.0378253	-0.111855	2	1
177	2	189839354	242842421	0.0857147	0.234464	2	1
177	3	361543	197847376	0.0367647	0.103544	2	1
177	4	53469	10076913	0.184984	0.479634	3	1
177	4	10079099	44713213	0.0273238	0.0774073	2	1
177	4	44719270	53463763	-0.250011	-0.885484	1	0
177	4	53463956	183267886	-0.00985108	-0.0285839	2	1
177	4	183268016	190947570	0.0933132	0.254141	2	1
177	5	143231	14498378	0.121699	0.326235	2	1
177	5	14498838	140165958	0.0121604	0.0347824	2	1
177	5	140166461	140903812	-0.181898	-0.60274	1	0
177	5	140905622	170380655	0.0553361	0.154095	2	1
177	5	170395341	180687812	0.145197	0.384318	2	1
177	6	203561	30513982	0.0249464	0.0707778	2	1
177	6	30514525	44374281	0.143271	0.379609	2	1
177	6	44376212	80203541	-0.0241686	-0.070804	2	1
177	6	80222993	156267887	-0.260066	-0.931066	1	0
177	6	156275691	170892738	0.111059	0.299466	2	1
177	7	193516	6085691	0.174379	0.454583	3	1
177	7	6086610	150698349	0.0338084	0.0953919	2	1
177	7	150698667	158937176	0.192166	0.496456	3	1
177	8	190941	4851884	-0.156001	-0.50526	1	0
177	8	6264130	6914169	1.54175	2.70278	11
177	8	7308733	8560822	0.48005	1.09635	4
177	8	8643582	11853841	1.46944	2.60886	11	1
177	8	12580543	13880562	0.700423	1.48632	5
177	8	13947906	35648081	-0.207302	-0.703351	1	0
177	8	36641875	48114182	0.516153	1.16352	4	1
177	8	48114311	141572626	0.0227301	0.0645797	2	1
177	8	141582896	146279641	0.251075	0.630419	4	2
177	9	117797	19450390	0.0366019	0.103095	2	1
177	9	19450645	27524336	-0.361568	-1.47025	1	0
177	9	27524590	129936937	0.0553395	0.154104	2	1
177	9	129937137	140477186	0.254532	0.63807	4	2
177	9	140477537	141016367	0.00194794	0.00560852	2
177	10	93773	135378896	0.0824838	0.226048	2	1
177	11	193863	4409831	0.196931	0.507557	3	1
177	11	4410931	7649640	-0.139609	-0.445955	0	0
177	11	7650727	60643193	0.0509385	0.142226	2	1
177	11	60658694	78270734	0.165726	0.433956	3	1
177	11	78277163	110453250	-0.00645158	-0.0186779	2	1
177	11	110454266	134180502	0.116843	0.314056	2	1
177	12	208351	2788879	0.0581445	0.161643	2	1
177	12	2789679	28605498	-0.241188	-0.846385	1	0
177	12	28637115	108004105	0.064386	0.178331	2	1
177	12	108004159	133727635	0.238389	0.602151	4	2
177	13	19748039	115091836	0.0153771	0.0438926	2	1
177	14	19118238	22070859	0.0212601	0.0604591	2	1
177	14	22090102	23016686	-0.35425	-1.42534	1	0
177	14	23018503	37198641	0.0698761	0.19291	2	1
177	14	37203770	42360908	-0.247553	-0.874507	1	0
177	14	42361208	107283241	0.0568612	0.158197	2	1
177	15	20169897	102389849	0.0946314	0.257538	2	1
177	16	97443	2503490	0.280038	0.693845	4	2
177	16	2505512	46694623	0.138384	0.367621	2	1
177	16	46695719	58757618	0.290829	0.717094	4	2
177	16	61687440	68338026	0.746783	1.56302	5	1
177	16	68344329	90142383	0.125974	0.336907	2	1
177	17	6188	21217596	-0.140007	-0.447372	1	0
177	17	21318897	38282522	0.0886654	0.242125	2	1
177	17	38282670	47126828	0.540455	1.20793	4	1
177	17	47210429	48458361	0.154682	0.407377	2
177	17	48460359	62462543	0.484432	1.10458	4	1
177	17	62462743	67522903	0.645974	1.39409	5	1
177	17	67532286	71282367	0.476642	1.08994	4
177	17	71282488	81052235	-0.0390279	-0.115507	1	0
177	18	47624	77960753	0.0514071	0.143493	2	1
177	19	281483	8999030	0.253201	0.635128	4	2
177	19	8999540	9204466	-0.09381	-0.288931	1	0
177	19	9204691	19136206	0.207226	0.531375	3	1
177	19	19136541	58458925	0.13012	0.347211	2	1
177	19	58470020	59082752	0.203992	0.523918	3
177	20	68329	62904982	0.127352	0.340337	2	1
177	21	9907202	48084329	0.0906289	0.247209	2	1
177	22	16255865	21272237	0.174842	0.455681	3	1
177	22	21272493	45691594	-0.0929717	-0.286166	1	0
177	22	45718041	51216382	0.287113	0.709112	4	2
178	1	861427	3644747	0.311141	0.464312	4	2
178	1	3646102	40717277	0.097372	0.150739	2	1
178	1	40768474	152009397	-0.0188893	-0.0299093	2	1
178	1	152057386	153122404	-0.45431	-0.801169	0	0
178	1	153177191	153315734	-0.113225	-0.182889	2
178	1	153317711	156784057	0.143275	0.219951	4	2
178	1	156785733	159785250	-0.264233	-0.442202	0	0
178	1	159785477	186934742	-0.0611796	-0.0977224	2	1
178	1	186934782	196250153	-0.544149	-0.98742	1	0
178	1	196251444	247171258	-0.0136782	-0.0216352	2	1
178	1	247200905	249148321	-0.440561	-0.773719	0	0
178	2	41613	131102258	0.0116611	0.0183514	2	1
178	2	131102353	170103471	-0.123139	-0.199337	2	1
178	2	170104014	179392080	-0.00652596	-0.0103074	2	1
178	2	179392277	179843406	-0.462411	-0.817468	0	0
178	2	179912065	242842459	-0.0195208	-0.0309132	2	1
178	3	361508	24231686	0.377137	0.557055	3	1
178	3	24231869	71008619	-0.00602406	-0.00951375	2	0
178	3	71015168	73112947	0.53787	0.776278	3
178	3	73432415	122044082	0.233797	0.353326	3	1
178	3	122044282	129389959	0.404394	0.59487	3	1
178	3	129546664	164761054	-0.0506635	-0.080747	2	0
178	3	164764719	197765597	0.385656	0.568904	3	1
178	4	53383	5667425	-0.394199	-0.683008	1	0
178	4	5682962	11400892	0.0314108	0.0492403	2	1
178	4	11401342	17812705	-0.521205	-0.938651	1	0
178	4	17813954	36345377	-0.0910045	-0.146288	2	1
178	4	37327701	48625119	-0.568229	-1.03957	1	0
178	4	48636412	190903950	-0.0904796	-0.145427	2	1
178	5	143298	140166697	-0.0423594	-0.0673957	2	1
178	5	140167196	140803024	-0.353206	-0.605027	0	0
178	5	140803260	180687812	-0.0308585	-0.0489811	2	1
178	6	203374	27861715	0.0462544	0.0723009	2	1
178	6	27879190	29578739	-0.441591	-0.775767	0	0
178	6	29580449	47580349	0.0488788	0.0763645	2	1
178	6	47591856	105770895	-0.117842	-0.19054	2	1
178	6	105771550	111346774	0.00158075	0.00249267	2	1
178	6	111409188	170892848	-0.576917	-1.05864	1	0
178	7	193616	6631387	0.163102	0.249507	4	2
178	7	6631508	21940667	-0.156176	-0.254701	1	0
178	7	21940823	77552005	0.0111787	0.0175938	2	1
178	7	77552127	97866260	-0.141153	-0.229419	1	0
178	7	97867971	100490251	0.13046	0.200741	2	1
178	7	100490508	150558094	-0.0660887	-0.105673	2	1
178	7	150558326	158937176	0.123851	0.1908	2	1
178	8	190951	38688768	-0.528916	-0.954945	1	0
178	8	38693602	39862881	-1.10012	-2.65809	0	0
178	8	39871107	41799020	-0.457891	-0.808363	1	0
178	8	41800429	48962459	0.634583	0.904186	6
178	8	49637280	141370320	0.312973	0.46691	3	1
178	8	141381199	146279589	0.48489	0.704989	3	1
178	9	214427	125861695	-0.035873	-0.0569992	2	1
178	9	125863956	140646711	0.173772	0.26533	4	2
178	9	140648693	141016500	-0.157458	-0.256866	2
178	10	226060	35842129	0.0220157	0.0345759	2	1
178	10	35855081	59956397	-0.179368	-0.294089	1	0
178	10	59959065	135439414	0.0286815	0.0449858	2	1
178	11	193112	4147992	0.177083	0.27023	4	2
178	11	4148109	7984922	-0.39037	-0.675638	0	0
178	11	8008771	48188984	-0.0107967	-0.0170675	2	1
178	11	48238501	57004491	-0.647711	-1.21945	0	0
178	11	57067384	61050478	-0.115807	-0.187165	2	1
178	11	61053940	76171104	0.119764	0.184641	2	1
178	11	76171204	134257457	-0.040743	-0.0648022	2	1
178	12	208395	7310657	0.0653597	0.101791	2	1
178	12	7343006	45568184	-0.109765	-0.177166	2	1
178	12	45610125	55025610	0.0735403	0.114355	2	1
178	12	55026044	56088632	-0.59434	-1.0973	0	0
178	12	56089357	69987314	0.0673483	0.104849	2	1
178	12	69990857	88510778	-0.165514	-0.270506	1	0
178	12	88512352	133779490	0.0356201	0.0557932	2	1
178	13	19748031	23777841	0.105733	0.163429	2	1
178	13	23778080	115091783	-0.576219	-1.0571	1	0
178	14	19118232	20711962	-0.580119	-1.0657	0	0
178	14	20757803	52194603	0.00969726	0.0152668	2	1
178	14	52194679	53250221	-0.619929	-1.15514	1	0
178	14	53325131	56756989	0.0685393	0.106679	2
178	14	56757189	67555705	-0.528963	-0.955044	1	0
178	14	67567602	76219266	0.0622255	0.0969681	2	1
178	14	76224150	90651275	-0.567278	-1.03749	1	0
178	14	90723042	92258827	0.0209712	0.0329423	2	1
178	14	92258906	92792266	-0.456446	-0.805457	1	0
178	14	92900283	102028804	-0.0353769	-0.0562051	2	1
178	14	102229325	106173538	0.21593	0.327311	4	2
178	14	106173726	107283077	-0.1892	-0.310921	1	0
178	15	20169997	102389849	-0.00384978	-0.00607728	2	1
178	16	97531	2811632	0.226344	0.342492	4	2
178	16	2812022	84529571	0.0478263	0.0747353	2	1
178	16	84531607	90142383	0.202173	0.307179	4	2
178	17	6157	9546551	0.116129	0.179156	2	1
178	17	9549191	12666834	-0.177091	-0.290202	1	0
178	17	12693181	80400537	0.101627	0.157202	2	1
178	17	80401491	81052285	-0.193946	-0.319076	1	0
178	18	48107	77960803	-0.0239876	-0.0380215	2	1
178	19	281468	9027630	0.19209	0.292367	4	2
178	19	9028373	9578929	-0.394259	-0.683124	0	0
178	19	9579809	36727491	0.0783186	0.121675	2	1
178	19	36727966	38572971	-0.270297	-0.45304	0	0
178	19	38573149	44306576	0.0607244	0.094656	2	1
178	19	44335609	45117163	-0.370561	-0.637797	0	0
178	19	45121424	51128699	0.151925	0.232869	4	2
178	19	51129218	54075076	-0.165199	-0.269972	1	0
178	19	54080144	56243515	0.0801153	0.124424	2	1
178	19	56243765	58102049	-0.313538	-0.531399	0	0
178	19	58102260	59082843	-0.0294924	-0.0467996	2	1
178	20	68329	25667089	-0.53925	-0.976933	1	0
178	20	26094483	62904988	0.415799	0.610611	3	1
178	21	9907222	33721802	-0.126658	-0.205195	2	1
178	21	33723121	48084282	0.12759	0.196426	2	1
178	22	16255891	18018417	-0.0688526	-0.110157	2	1
178	22	18018625	22328766	-0.40794	-0.709604	1	0
178	22	22328894	35819258	-0.506192	-0.907203	1	0
178	22	35820254	51216452	-0.357092	-0.612335	1	0
225	1	861315	74835092	0.0614338	0.168679	2	1
225	1	74835296	144868170	-0.196505	-0.650749	1	0
225	1	144871782	152009429	0.0263595	0.0739172	2	1
225	1	152057480	153270362	-0.220724	-0.747749	0	0
225	1	153270620	249212531	0.0218399	0.0614149	2	1
225	2	41647	242842568	0.0348913	0.0973321	2	1
225	3	361430	38608138	0.0366149	0.102033	2	1
225	3	38616931	63429233	-0.267191	-0.949018	1	0
225	3	63466619	197765597	0.0299259	0.0837345	2	1
225	4	53360	190904022	0.0302278	0.0845635	2	1
225	5	140636	64314104	0.045748	0.126783	2	1
225	5	64314176	82868173	-0.191092	-0.629718	1	0
225	5	82875975	180687907	0.0176662	0.0498076	2	1
225	6	203588	42531996	0.0393034	0.109347	2	1
225	6	42541521	44279964	-0.180849	-0.590536	1	0
225	6	44280812	82941444	-0.000629374	-0.00179512	2	1
225	6	82949867	170893487	-0.250592	-0.874614	1	0
225	7	193516	158937426	0.0383821	0.106843	2	1
225	8	190851	2091302	0.0119918	0.03393	2	1
225	8	2092670	14181762	-0.277751	-0.997961	1	0
225	8	14412390	146279641	0.0416672	0.115758	2	1
225	9	214577	141016490	0.0380394	0.105911	2	1
225	10	225910	8006993	0.0279808	0.0783855	2	1
225	10	8007135	23633660	0.128339	0.339422	2	1
225	10	23729084	96522365	-0.00875047	-0.0250896	2	1
225	10	96534841	135378996	-0.215167	-0.725059	1	0
225	11	193096	4389177	0.0771141	0.209816	2	1
225	11	4389342	7064796	-0.123082	-0.382982	0	0
225	11	7065091	48188908	0.0212001	0.0596395	2	1
225	11	48188965	57004499	-0.190987	-0.629315	0	0
225	11	57067289	134257607	0.0349555	0.0975073	2	1
225	12	208409	133779290	0.0403054	0.112067	2	1
225	13	19748039	20425587	-0.133789	-0.419868	1	0
225	13	20425915	90014842	-0.253826	-0.888878	1	0
225	13	92002847	115091786	-0.135932	-0.427331	1	0
225	14	19118192	107283241	0.0382775	0.106559	2	1
225	15	20170047	102389856	0.0299158	0.0837067	2	1
225	16	97443	90142333	0.0580067	0.15959	2	1
225	17	5987	169292	-2.18909e-05	-6.24136e-05	2
225	17	171064	20908325	-0.221917	-0.75266	1	0
225	17	20910317	81052366	0.062081	0.170391	2	1
225	18	158664	3879014	0.0923754	0.249172	2	1
225	18	3879365	18540181	-0.158309	-0.506966	1	0
225	18	18546973	22057480	0.0856812	0.23199	2	1
225	18	22642606	40503756	-0.234778	-0.806382	1	0
225	18	40554085	78005215	0.0359196	0.100138	2	1
225	19	281555	9038331	0.125366	0.332086	2	1
225	19	9043343	9226265	-0.210635	-0.706747	0	0
225	19	9226441	10197666	-0.0205883	-0.059492	2	1
225	19	10197851	56204049	0.0601819	0.165363	2	1
225	19	56206311	59082708	-0.0548271	-0.162165	2	1
225	20	68279	31434489	0.029254	0.0818882	2	1
225	20	31446742	31671611	-0.248601	-0.865887	1	0
225	20	31672726	62905038	0.0428164	0.118868	2	1
225	21	9907271	48084122	0.0750845	0.204532	2	1
225	22	17061821	51216332	-0.207074	-0.692479	1	0
295	1	861315	2408058	0.116211	0.290836	2	1
295	1	2409892	6239943	-0.150167	-0.440668	2	1
295	1	6253101	17396703	0.0889844	0.225765	2	1
295	1	17396811	19200895	-0.280381	-0.916705	0	0
295	1	19201066	23520795	-0.0201183	-0.0542003	2	1
295	1	23636956	33841026	0.171323	0.417625	2	1
295	1	33841210	35442918	-0.337156	-1.16774	0	0
295	1	35447532	46383020	0.120645	0.301274	2	1
295	1	46383227	68173264	-0.0269847	-0.0729974	2	1
295	1	68512335	108313253	-0.342049	-1.19106	1	0
295	1	108315410	115322883	-0.185131	-0.55779	1	0
295	1	115323051	120382965	-0.347462	-1.2172	1	0
295	1	120385047	144886312	-0.00665401	-0.0177852	2	1
295	1	144892149	152009529	0.23607	0.559103	4	2
295	1	152057417	153431480	-0.483378	-2.04713	0	0
295	1	153507098	156785734	0.26171	0.613141	4	2
295	1	156785810	160188331	-0.0702678	-0.195246	2	1
295	1	160188618	161816354	0.284498	0.660295	4	2
295	1	161816454	175046789	-0.00794387	-0.0212488	2	1
295	1	175046963	178252662	-0.400557	-1.49615	0	0
295	1	178269239	205743986	0.00036404	0.000969084	2	1
295	1	205760587	214814490	-0.242097	-0.764463	1	0
295	1	214814783	220145449	-0.536879	-2.53425	0	0
295	1	220146743	222742880	-0.273874	-0.889963	1	0
295	1	222743977	228402508	0.0304544	0.0797063	2	1
295	1	228402769	228584659	-0.299099	-0.9958	0	0
295	1	228584760	237057608	0.0239152	0.0628191	2	1
295	1	237057906	241665906	-0.282891	-0.927121	0	0
295	1	241667528	247654498	-0.0383152	-0.10436	2	1
295	1	247654714	248814052	-0.443796	-1.7615	0	0
295	1	248844810	249212579	0.0213143	0.0560687	2
295	2	41677	905289	0.139069	0.344191	3
295	2	1079122	3342009	-0.415141	-1.58117	1	0
295	2	3358373	11593815	0.0740118	0.189234	2	0
295	2	11597281	23926760	-0.167047	-0.496381	1	0
295	2	23929501	29375672	0.0990484	0.250017	2	0
295	2	29379204	31805957	-0.262277	-0.843214	1	0
295	2	32093545	71661949	0.0866139	0.220017	2	0
295	2	71681085	73928440	-0.210907	-0.648661	1	0
295	2	73957907	75899108	0.150952	0.371489	3	0
295	2	75900557	84658817	-0.407708	-1.53732	1	0
295	2	84660565	88272677	0.18791	0.454596	3	0
295	2	88327442	179411475	0.202457	0.486595	3	1
295	2	179411655	179843309	-0.0465093	-0.127316	2
295	2	179911965	209224850	0.25516	0.599437	3	1
295	2	209271796	216274383	0.0503188	0.130279	2	0
295	2	216274739	220012576	0.227422	0.540635	3	1
295	2	220022435	220158858	0.483584	1.04284	5	2
295	2	220159719	234526355	0.243228	0.574297	3	1
295	2	234526694	241992706	0.0911714	0.231055	2	0
295	2	242002114	242842464	0.286378	0.664152	4	1
295	3	361508	38287516	-0.298195	-0.991906	1	0
295	3	38287788	38991894	-0.720594	-2.69669	0	0
295	3	39093487	45583534	-0.357073	-1.26458	1	0
295	3	45588912	46620518	-0.0709656	-0.197273	2	0
295	3	46620812	48723304	-0.271619	-0.880785	1	0
295	3	48725740	50655165	-0.107547	-0.306265	2	0
295	3	50677776	51995271	-0.426631	-1.65122	1	0
295	3	52003344	52325786	0.0231524	0.0608415	2
295	3	52326193	52658984	-0.512969	-2.29833	0	0
295	3	52661337	56591178	0.0237179	0.0623079	2	0
295	3	56592834	58552508	0.362309	0.815674	3	1
295	3	58553022	69026688	0.0655605	0.168369	2	0
295	3	69027584	69435131	0.509251	1.08889	4
295	3	69435209	118647609	-0.00431245	-0.0115109	2	1
295	3	118649060	119327605	0.348487	0.788672	3
295	3	119328453	124438329	-0.0205777	-0.0554532	2	1
295	3	124449456	125298796	0.36648	0.823772	3
295	3	125301711	148704598	-0.0202411	-0.0545353	2	1
295	3	148712003	161064095	0.340816	0.773579	3	1
295	3	161090024	168838970	-0.0850018	-0.238449	2
295	3	168840419	179620415	0.331106	0.754363	3	1
295	3	179689365	197765463	0.0556125	0.143576	2	1
295	4	53446	4543757	-0.00205176	-0.00546946	2	1
295	4	4861609	6384985	-0.397434	-1.47847	0	0
295	4	6473971	37636750	-0.0636525	-0.176122	2	1
295	4	37640071	40339279	0.15899	0.389792	2	1
295	4	40339413	190904372	-0.0635238	-0.175751	2	1
295	5	140532	32101231	-0.168019	-0.499635	2	1
295	5	32101446	126253819	-0.0224116	-0.060461	2	1
295	5	126387452	129521474	-0.238724	-0.751608	0	0
295	5	130495121	134305653	0.134718	0.33412	2	1
295	5	134305805	137071379	-0.192038	-0.581742	1	0
295	5	137071491	140085422	0.148085	0.36493	2	1
295	5	140166097	140783386	-0.404586	-1.51922	0	0
295	5	140783536	176524590	-0.0596918	-0.16475	2	1
295	5	176562092	177672965	0.225918	0.53741	4	2
295	5	177673186	180687848	-0.0612519	-0.169222	2	1
295	6	203389	25972322	0.0490217	0.127009	2	1
295	6	25973271	27115334	0.393572	0.875856	4	2
295	6	27215578	30231228	-0.00773109	-0.0206771	2	1
295	6	30297274	33623753	0.300433	0.692807	4	2
295	6	33625735	38759440	0.074234	0.18978	2	1
295	6	38771070	41621359	-0.237161	-0.745678	0	0
295	6	41739727	45479948	0.149106	0.367269	2	1
295	6	45480173	86275088	-0.131681	-0.38132	2	1
295	6	86277155	117073808	0.0319468	0.0835437	2	1
295	6	117083172	125284211	-0.215922	-0.666829	0	0
295	6	125330285	160526092	0.0236923	0.0622413	2	1
295	6	160543101	170893364	-0.132597	-0.384221	2	1
295	7	193340	72856794	-0.0484409	-0.132762	2	1
295	7	72857130	77649158	0.123769	0.308604	2	1
295	7	77649235	99590313	-0.095688	-0.270328	2	1
295	7	99621127	100319637	0.291835	0.675311	4	2
295	7	100320301	141450223	-0.0421126	-0.114969	2	1
295	7	141463914	142760143	-0.307918	-1.03425	0	0
295	7	142760324	158937426	-0.0406599	-0.110905	2	1
295	8	190976	17063323	-0.169115	-0.503309	2	1
295	8	17065434	135612868	-0.00533043	-0.0142365	2	1
295	8	135613701	136594175	-0.121697	-0.349947	2
295	8	136619238	141285888	-0.494958	-2.1409	0	0
295	8	141294023	142225990	0.0763342	0.194936	2
295	8	142226089	143999290	-0.281702	-0.922182	1	0
295	8	144102282	146279641	0.114956	0.287874	2	1
295	9	117800	6980871	-0.253674	-0.809248	1	0
295	9	6981142	32974516	-0.520414	-2.36815	0	0
295	9	32984782	72723216	-0.183787	-0.553159	1	0
295	9	72724777	127572738	-0.0331355	-0.0899684	2	1
295	9	127615915	132904236	0.138947	0.343908	2	1
295	9	132904427	136343606	0.00800621	0.0212196	2	1
295	9	136379782	139256541	-0.201442	-0.614815	0	0
295	9	139256647	140707440	0.161035	0.394428	2	1
295	9	140707943	141016459	-0.399504	-1.49017	1	0
295	10	93816	35855081	0.00636075	0.0168743	2	1
295	10	35855131	61122322	-0.247304	-0.784482	0	0
295	10	61412677	76995442	0.0763091	0.194874	2	1
295	10	77158674	88719870	-0.123524	-0.355654	2	1
295	10	88722473	94608428	0.140489	0.347469	2	1
295	10	94653271	101912194	-0.0830571	-0.232698	2	1
295	10	101914656	106153119	0.124938	0.311341	2	1
295	10	106159305	108924205	-0.503924	-2.21737	0	0
295	10	111624905	114905757	0.0849474	0.215968	2	0
295	10	114905922	120446031	-0.161159	-0.476775	2	1
295	10	120450905	121691837	0.205892	0.494095	3
295	10	121693194	135045002	-0.207328	-0.635796	0	0
295	10	135053233	135379077	-0.0545354	-0.150033	2
295	11	193096	850385	0.20148	0.48446	4	2
295	11	862555	1029120	-0.118459	-0.339871	2	1
295	11	1029386	1275669	-0.406401	-1.52972	0	0
295	11	1275988	3712797	-0.0781544	-0.218265	2	1
295	11	3714593	4159668	0.19324	0.466364	3
295	11	4185595	6243804	-0.388995	-1.43157	0	0
295	11	6243963	6739551	0.0254195	0.0667147	2	1
295	11	6739809	9182471	-0.203041	-0.620492	0	0
295	11	9187458	10876492	0.202373	0.486413	3
295	11	11292703	45672423	-0.101086	-0.286613	2	1
295	11	45793218	48188980	0.140919	0.34846	2	1
295	11	48238468	57004554	-0.44887	-1.79551	0	0
295	11	57067249	62298465	0.00445071	0.0118201	2	1
295	11	62298665	62677188	0.397067	0.882511	4	2
295	11	62677590	63177267	-0.299061	-0.995636	1	0
295	11	63231091	68131286	0.237972	0.563149	4	2
295	11	68133115	71277381	-0.10663	-0.303466	2	1
295	11	71293365	75141295	0.11971	0.299078	2	1
295	11	75141580	88070914	-0.046193	-0.126426	2	1
295	11	88241769	93212160	-0.421272	-1.61819	1	0
295	11	93212375	117782588	-0.0226587	-0.0611367	2	1
295	11	117782638	120355846	0.543674	1.14966	4	1
295	11	120385612	132184394	0.155746	0.382421	3	1
295	11	132184634	134257507	-0.298669	-0.993949	1	0
295	12	208295	6344640	-0.0595278	-0.164281	2	1
295	12	6345458	7351610	0.288146	0.667773	4	2
295	12	7354491	45781927	-0.0473328	-0.129636	2	1
295	12	45784174	51863437	0.119072	0.297577	2	1
295	12	51863644	53295058	-0.165066	-0.489762	2	1
295	12	53343400	54932712	0.187382	0.453426	2	1
295	12	54936473	56088773	-0.268292	-0.867321	0	0
295	12	56089357	58204891	0.212003	0.507388	4	2
295	12	58207200	72307722	0.00981645	0.0259907	2	1
295	12	72311577	88376933	-0.262439	-0.843859	1	0
295	12	88379773	120602582	0.00674775	0.0178971	2	1
295	12	120606163	124270436	0.171668	0.418399	2	1
295	12	124270537	125603152	-0.00409821	-0.0109377	2	1
295	12	125603308	130963555	-0.471455	-1.95585	0	0
295	12	131276449	133779490	-0.0555936	-0.153045	2	1
295	13	19747911	39603454	-0.392029	-1.44828	1	0
295	13	39605866	50679047	-0.202815	-0.619688	1	0
295	13	51287414	115091783	-0.39941	-1.48963	1	0
295	14	19118194	20711852	-0.760346	-2.69669	0	0
295	14	20711962	22038929	-0.131654	-0.381233	1	0
295	14	22070146	22938211	-0.524863	-2.41136	0	0
295	14	22938309	23567341	0.056987	0.147017	2	0
295	14	23586823	24435658	-0.438115	-1.72421	1	0
295	14	24437938	24911917	0.0614405	0.158132	2	0
295	14	24974762	107283274	-0.291461	-0.963126	1	0
295	15	20169997	23086294	-0.010622	-0.028457	2	1
295	15	23145943	28362338	-0.435114	-1.70483	0	0
295	15	28366595	33300195	-0.015426	-0.0414439	2	1
295	15	33357183	34168060	-0.373663	-1.34941	0	0
295	15	34295324	63335964	0.0446857	0.116046	2	1
295	15	63336338	65477501	0.235326	0.55752	4	2
295	15	65489151	77310646	0.0224762	0.0590868	2	1
295	15	77317798	90611868	0.443028	0.968702	4	1
295	15	90616398	91565487	0.661572	1.34999	5	2
295	15	91575290	102312398	0.421325	0.928302	4	1
295	16	97343	19873386	0.0877442	0.222759	2	1
295	16	19883105	20651994	-0.41714	-1.59316	1	0
295	16	20673171	28497807	-0.00170706	-0.00454967	2	1
295	16	28498031	31226129	0.238043	0.5633	4	2
295	16	31228074	56401416	-0.0590927	-0.163035	2	1
295	16	56403171	57552654	0.21709	0.518403	4	2
295	16	57555076	66511687	-0.0464391	-0.127119	2	1
295	16	66514483	70595553	0.152595	0.375242	2	1
295	16	70595737	88600157	-0.0669292	-0.185574	2	1
295	16	88600799	90076345	0.12663	0.315296	2	1
295	17	6157	2584959	-0.0877483	-0.246598	2	0
295	17	2593879	3524528	-0.479638	-2.01796	1	0
295	17	3526573	5405144	-0.0819998	-0.229577	2	0
295	17	5418043	6902810	-0.355281	-1.25565	1	0
295	17	6903586	8370334	-0.0290613	-0.0787128	2	0
295	17	8370434	15884497	-0.551403	-2.69669	0	0
295	17	15890740	26864408	-0.256618	-0.820806	1	0
295	17	26874470	30932116	-0.0799651	-0.223585	2	0
295	17	30965804	36720451	-0.232608	-0.728507	1	0
295	17	36724518	39018961	0.205406	0.493038	4	2
295	17	39019532	39925924	-0.0978554	-0.276852	2	1
295	17	39928052	66551951	0.135655	0.336292	2	1
295	17	66596463	72691425	-0.109784	-0.313113	2	1
295	17	72691885	76420198	0.157027	0.385335	2	1
295	17	76421365	79429757	0.00919726	0.0243599	2	1
295	17	79430033	81052285	0.173671	0.42289	2	1
295	18	48171	19997730	-0.0165822	-0.0445805	2	1
295	18	20516790	21427429	0.386525	0.862395	5
295	18	21427629	21698540	-0.229904	-0.718381	1	0
295	18	21705616	78005189	-0.421235	-1.61797	1	0
295	19	281439	497950	-0.283907	-0.931353	1	0
295	19	498150	841019	0.102711	0.258785	2	1
295	19	843454	1366399	0.347803	0.787329	4	2
295	19	1367138	8669931	0.0647417	0.166338	2	1
295	19	8670134	9585087	-0.327671	-1.12337	0	0
295	19	9585924	14698569	0.132295	0.328495	2	1
295	19	14703181	17166907	-0.0568927	-0.156749	2	1
295	19	17169406	19154941	0.18357	0.444971	2	1
295	19	19162452	36686142	0.0141463	0.037363	2	1
295	19	36692835	38714731	-0.154907	-0.456163	2	1
295	19	38741987	45900048	0.0583447	0.150411	2	1
295	19	45900245	47774772	0.201243	0.483941	4	2
295	19	47774917	48654553	-0.066827	-0.185278	2	1
295	19	48657204	50436404	0.217752	0.519832	4	2
295	19	50453177	51017835	-0.0146527	-0.0393483	2	1
295	19	51020903	54561818	-0.170749	-0.508801	2	1
295	19	54567124	55014018	0.148201	0.365196	2	1
295	19	55014261	55559715	-0.220725	-0.684389	0	0
295	19	55559979	56244045	0.117153	0.293058	2	1
295	19	56244115	57670590	-0.373166	-1.34681	0	0
295	19	57672211	59082793	0.00137896	0.00366868	2	1
295	20	68396	6017789	0.0281684	0.0738167	2	1
295	20	6021787	30072272	-0.0969513	-0.274128	2	1
295	20	30102504	62905038	0.0297996	0.0780209	2	1
295	21	9907114	34542559	-0.0919164	-0.259023	2	1
295	21	34602934	37833307	0.178472	0.433624	2	1
295	21	37833483	40887102	0.021467	0.0564656	2	1
295	21	40969620	42540555	-0.486012	-2.068	0	0
295	21	42598296	48084329	0.0134241	0.0354699	2	1
295	22	16255891	25246243	-0.000727062	-0.00193668	2	1
295	22	25246452	26771747	-0.324855	-1.1104	0	0
295	22	26773659	35658407	0.0215085	0.0565734	2	1
295	22	35659204	43267468	0.130738	0.324876	2	1
295	22	43272291	50280550	-0.0424326	-0.115866	2	1
295	22	50280834	51040270	0.154961	0.380634	2	1
295	22	51041595	51216452	-0.0649745	-0.17993	2
337	1	861427	16577422	-0.216759	-0.504903	1	0
337	1	16577668	42045312	0.138997	0.27987	2	1
337	1	42045612	78267163	0.0749019	0.154194	2	1
337	1	78268926	79383341	0.116757	0.236866	2
337	1	81967987	144886312	-0.344875	-0.862676	1	0
337	1	144892149	152006222	0.0826581	0.169692	2	1
337	1	152009329	153122310	-0.189049	-0.434342	0	0
337	1	153177322	249212581	0.0736833	0.151751	2	1
337	2	41677	179394917	0.071037	0.14644	2	1
337	2	179395314	179641849	-0.0775692	-0.169428	2
337	2	179642085	212989702	0.0674223	0.139169	2	1
337	2	213291139	220505616	-0.334546	-0.831597	1	0
337	2	220505766	242842421	0.109998	0.223672	2	1
337	3	361487	33908029	0.0724282	0.149233	2	1
337	3	35723170	59997112	-0.324805	-0.802688	1	0
337	3	59999720	197765597	0.0619093	0.128044	2	1
337	4	53383	517544	-0.063761	-0.138463	2
337	4	520912	8608604	0.0383191	0.0799418	2	1
337	4	8608979	147438340	-0.0627446	-0.136198	1	0
337	4	147442852	178911620	-0.358631	-0.904776	1	0
337	4	183090436	190947527	-0.0359253	-0.0771309	1	0
337	5	143227	7900235	-0.283761	-0.684897	1	0
337	5	9043075	139907482	0.0687923	0.141927	2	1
337	5	139907712	140874512	-0.0497421	-0.107396	2	1
337	5	140885086	180687830	0.07694	0.158274	2	1
337	6	203374	25495240	0.0984265	0.200947	2	1
337	6	25495496	31584316	-0.00745993	-0.0158365	2	1
337	6	31590701	91296592	0.0727797	0.149939	2	1
337	6	93953050	159618709	-0.363411	-0.9196	1	0
337	6	159621126	170892773	0.109025	0.221767	2	1
337	7	193566	108119825	0.083797	0.171961	2	1
337	7	108128349	141754530	-0.339405	-0.84616	1	0
337	7	141754757	142494683	-0.567495	-1.68218	1	0
337	7	142494894	154002602	-0.333897	-0.829659	1	0
337	7	154143255	158937276	0.15129	0.303378	2	1
337	8	190988	33406942	0.0872821	0.178892	2	1
337	8	33408531	141293957	-0.0360029	-0.0772999	1	0
337	8	141297863	146279539	0.0640235	0.132315	2	1
337	9	214517	19619560	0.058875	0.121902	2	1
337	9	19622268	26116950	-0.421516	-1.10873	1	0
337	9	26842418	125865530	0.0609698	0.126144	2	1
337	9	125873826	140807743	0.168742	0.336444	2	1
337	9	140809081	141016490	0.0523399	0.10863	2
337	10	93816	5567114	0.0159714	0.0336006	2	1
337	10	5567484	18961692	-0.29147	-0.706551	1	0
337	10	18963019	96971862	-0.0787985	-0.172202	1	0
337	10	96972655	114173097	-0.569607	-1.69189	0	0
337	10	114176744	135378946	-0.0566318	-0.122618	1	0
337	11	193096	4389564	0.185811	0.368442	2	1
337	11	4406479	8013764	-0.0374813	-0.0805222	2	1
337	11	8013780	36596140	0.0714448	0.147259	2	1
337	11	36596414	56431997	-0.291079	-0.705447	1	0
337	11	56432102	89223683	0.0724299	0.149237	2	1
337	11	89224453	101785939	-0.363924	-0.921198	1	0
337	11	101786189	102448216	0.0882347	0.180784	2
337	11	102449871	115375014	-0.343169	-0.85751	1	0
337	11	116619268	120957870	0.0844613	0.173283	2	1
337	11	120973534	134257607	-0.354402	-0.891745	1	0
337	12	208295	39697001	0.0686263	0.141593	2	1
337	12	39698731	64784314	0.215092	0.422583	3	1
337	12	64803855	72680772	0.46575	0.853237	3	1
337	12	72771932	103762870	-0.122536	-0.272929	1	0
337	12	103795432	133428131	-0.0412176	-0.0886828	1	0
337	12	133432992	133779490	-0.149153	-0.336257	2
337	13	19748107	66878892	-0.341838	-0.853492	1	0
337	13	66879197	115091736	0.0813357	0.167055	2	1
337	14	19118232	99865150	0.0583956	0.120931	2	1
337	14	99865436	105396392	0.183085	0.363354	2	1
337	14	105397209	107283247	-0.00407718	-0.00864397	2	1
337	15	20169928	102389856	0.0940602	0.192326	2	1
337	16	97343	15802721	0.164012	0.327517	2	1
337	16	15808943	84028343	0.0936007	0.191417	2	1
337	16	84030894	90142283	0.174455	0.347191	2	1
337	17	6157	177355	0.254581	0.494167	3
337	17	260304	72861001	0.10733	0.218448	2	1
337	17	72861912	81052235	0.179654	0.356938	2	1
337	18	48197	12985344	0.125666	0.254167	2	1
337	18	12986980	14778028	-0.186549	-0.428079	1	0
337	18	14779969	22672065	0.117269	0.237863	2	1
337	18	22775215	76914434	-0.114331	-0.253726	1	0
337	18	76936909	77960703	0.0247445	0.0518849	2
337	19	282265	8661147	0.166772	0.332729	2	1
337	19	8661330	9959770	-0.000624458	-0.00132213	2	1
337	19	9964946	51567934	0.108744	0.221218	2	1
337	19	51581412	59082762	0.0528353	0.109638	2	1
337	20	68469	62904845	0.093411	0.191042	2	1
337	21	9907271	48084172	0.11342	0.230359	2	1
337	22	16267011	45405434	-0.287855	-0.69637	1	0
337	22	45564143	51216332	0.18063	0.358764	2	1
361	1	861427	6586088	0.171277	0.480373	3	1
361	1	6586828	29386914	0.0566418	0.170576	2	1
361	1	29508250	249212481	-0.0102592	-0.0324034	2	1
361	2	41509	11739055	0.0689205	0.205856	2	1
361	2	11740833	238449372	-0.0116345	-0.0367856	2	1
361	2	238451201	242842532	0.0860159	0.254063	2	1
361	3	361437	49466566	-0.00842875	-0.0265855	2	1
361	3	49547869	49934792	-0.228257	-0.885418	1	0
361	3	49934992	52422891	0.0102452	0.0318721	2	1
361	3	52423491	52668856	-0.471032	-2.97814	0	0
361	3	52676025	197765597	-0.0172171	-0.0546671	2	1
361	4	53446	8621227	0.0870222	0.256869	2	1
361	4	9370885	183713475	-0.0355553	-0.114509	2	1
361	4	183713734	190903950	0.0234665	0.072312	2	1
361	5	163536	2749141	0.372106	0.942808	4	2
361	5	2749433	43702930	0.1572	0.44449	3	1
361	5	43704581	180662226	-0.0106649	-0.0336952	2	1
361	6	203397	69943344	-0.00601852	-0.018949	2	1
361	6	69944886	121768404	-0.274573	-1.13038	1	0
361	6	121768705	170892773	-0.0136727	-0.0432963	2	1
361	7	193416	7278392	0.116899	0.338621	3	1
361	7	7278619	97841687	-0.0151009	-0.0478708	2	1
361	7	97841969	102669254	0.078068	0.231781	2	1
361	7	102669831	156685704	-0.0226544	-0.0722315	2	1
361	7	156742605	158937376	0.1131	0.328387	3	1
361	8	190890	141902756	-0.00870917	-0.0274757	2	1
361	8	142146580	145755934	0.117208	0.339452	3	1
361	8	145757644	146279589	-0.0104855	-0.0331239	2
361	9	214556	127619087	-0.016355	-0.0518959	2	1
361	9	127619553	141000183	0.0990049	0.290012	2	1
361	10	226010	3212496	0.0909056	0.267663	2	1
361	10	3214942	127789685	0.00201775	0.00631502	2	1
361	10	127789891	135378946	0.125965	0.362861	3	1
361	11	224318	3123540	0.192724	0.53403	4	2
361	11	3124459	60563082	-0.0354382	-0.114121	2	1
361	11	60565892	71166135	0.0605722	0.18193	2	1
361	11	71169433	134257456	-0.0100089	-0.0316069	2	1
361	12	208295	109725847	-0.00857693	-0.0270558	2	1
361	12	109746135	133659851	0.0591912	0.177947	2	1
361	12	133660121	133779490	-0.0527899	-0.172373	2
361	13	19747960	115091736	-0.230979	-0.898923	1	0
361	14	20215718	100364504	-0.00904832	-0.0285529	2	1
361	14	100367414	106175046	0.131901	0.378596	3	1
361	14	106304746	107283150	-0.0527998	-0.172407	2	1
361	15	20170097	102389849	0.0085723	0.0267003	2	1
361	16	97354	2551031	0.162635	0.45841	3	1
361	16	2569480	87448108	0.0247334	0.0761471	2	1
361	16	87448880	90142233	0.134151	0.384533	3	1
361	17	6157	617993	0.160035	0.451761	3
361	17	636379	76355147	0.0362393	0.110672	2	1
361	17	76388751	81052335	0.132572	0.380367	3	1
361	18	48125	77960711	-0.00259873	-0.00816115	2	1
361	19	281430	5892568	0.14908	0.423542	3	1
361	19	5892770	8434100	-0.179377	-0.658491	1	0
361	19	8436123	41135346	0.0569615	0.171501	2	1
361	19	41173388	42365340	-0.195807	-0.731693	1	0
361	19	42373893	43093793	0.0808875	0.239711	2
361	19	43093922	59082843	-0.195129	-0.728618	1	0
361	20	68303	59829997	0.0106632	0.0331624	2	1
361	20	59830047	62905038	0.148136	0.421095	3	1
361	21	9907222	15663651	-0.115782	-0.399194	2
361	21	15664029	34443421	-0.263387	-1.06805	1	0
361	21	34537955	48084177	-0.14122	-0.498743	1	0
361	22	17061921	51216386	-0.200589	-0.753553	1	0
436	1	861327	249212514	0.0523279	0.10285	2	1
436	2	41602	242842464	0.0289752	0.0573945	2	1
436	3	361454	46542234	0.0468575	0.0922641	2	1
436	3	46542434	52400859	-0.402742	-0.963779	1	0
436	3	52440853	61911499	-0.39286	-0.934806	1	0
436	3	61975433	197765432	0.0443604	0.0874193	2	1
436	4	53469	79531339	-0.236369	-0.519364	1	0
436	4	79747341	88535134	-0.370867	-0.871661	1	0
436	4	88535434	190903950	-0.250319	-0.553556	1	0
436	5	140751	180687812	0.0465697	0.091706	2	1
436	6	203539	57498944	0.0617012	0.120902	2	1
436	6	57512565	170892853	-0.378059	-0.892112	1	0
436	7	193799	120876876	0.0331831	0.0656368	2	1
436	7	120884373	122019549	-0.434157	-1.05854	1	0
436	7	122027130	158937276	0.0465438	0.0916558	2	1
436	8	190941	146279589	0.0331523	0.0655765	2	1
436	9	214593	37886233	-0.314125	-0.716492	1	0
436	9	37886511	141016535	-0.314274	-0.716886	1	0
436	10	226060	38658119	-0.00262245	-0.00525104	2	1
436	10	42907260	135378996	-0.217633	-0.474177	1	0
436	11	193722	134257507	0.038011	0.0750651	2	1
436	12	208351	133779340	0.054492	0.107027	2	1
436	13	19748048	115091786	0.0202637	0.0402571	2	1
436	14	19585365	107283247	-0.37392	-0.880319	1	0
436	15	20170150	26260536	0.243284	0.451503	3	1
436	15	26793035	48063984	-0.394181	-0.938657	1	0
436	15	48413257	102389856	0.280487	0.51533	3	1
436	16	97487	31765227	0.0611863	0.119913	2	1
436	16	31765339	90124695	-0.166895	-0.355759	1	0
436	17	6137	81052335	0.0692611	0.135382	2	1
436	18	158559	77960653	0.0450636	0.0887845	2	1
436	19	281555	59082734	0.0882258	0.171408	2	1
436	20	68319	62905038	0.0559695	0.109876	2	1
436	21	9907271	48084272	0.0425635	0.0839283	2	1
436	22	17061833	42805453	-0.353165	-0.822105	1	0
436	22	42807351	51216332	0.0563347	0.11058	2	1
438	1	808984	40773123	-0.269288	-0.665948	1	0
438	1	40773410	120484421	-0.328756	-0.842907	1	0
438	1	120491213	145535639	-0.317076	-0.806989	0	0
438	1	145536012	196697624	-0.346019	-0.897129	1	0
438	1	196706058	249212579	0.072182	0.152384	2	1
438	2	41647	17692246	0.120577	0.250088	2	1
438	2	17695369	25190120	-0.364006	-0.955151	1	0
438	2	25194741	166915156	0.0796281	0.167637	2	1
438	2	166929912	169313165	-0.384339	-1.02276	1	0
438	2	169404174	242842568	0.078884	0.166116	2	1
438	3	361508	39554946	0.0598147	0.126866	2	1
438	3	39555054	81720196	-0.341692	-0.883406	1	0
438	3	81754629	146171883	0.064792	0.137164	2	1
438	3	146171969	149638867	-0.319197	-0.813466	1	0
438	3	149677982	197765597	0.0891303	0.186983	2	1
438	4	53360	126411164	0.00855343	0.0185088	2	1
438	4	126411519	162306899	-0.338856	-0.874463	1	0
438	4	162307312	190904397	0.02346	0.0504644	2	1
438	5	140591	49695015	0.0877821	0.184246	2	1
438	5	49695619	74443121	-0.299591	-0.754321	1	0
438	5	74443229	180687848	0.0716398	0.15127	2	1
438	6	203539	62390916	0.0707444	0.14943	2	1
438	6	62407067	170892848	-0.324464	-0.829639	1	0
438	7	193516	141445399	0.0247595	0.0532323	2	1
438	7	141450223	147869461	-0.139264	-0.321579	0	0
438	7	147869670	158937376	0.0475059	0.101235	2	1
438	8	190890	146279589	0.0966489	0.202197	2	1
438	9	214593	71628476	-0.355712	-0.928195	1	0
438	9	71628783	141016490	-0.0434942	-0.0961688	1	0
438	10	93238	135378896	0.0529611	0.112624	2	1
438	11	193112	4141072	0.14941	0.306768	2	1
438	11	4141226	8148432	-0.115475	-0.263659	0	0
438	11	8149834	48188984	0.0762924	0.160814	2	1
438	11	48238401	57004541	-0.168818	-0.39552	0	0
438	11	57067335	134257487	0.0774719	0.163228	2	1
438	12	208245	18435379	-0.326157	-0.834863	1	0
438	12	18435504	26864074	-0.139563	-0.322317	1	0
438	12	26868154	33560207	-0.273097	-0.676865	1	0
438	12	33579035	133779490	-0.0626908	-0.139768	1	0
438	13	19601107	115091786	-0.309093	-0.782784	1	0
438	14	19118192	29261190	0.00557689	0.0120823	2	1
438	14	29261340	106311733	0.105513	0.22003	2	1
438	14	106311933	107283274	-0.0791449	-0.177739	2
438	15	20169947	33194233	0.0572683	0.121583	2	1
438	15	33200803	44066968	-0.357263	-0.933211	1	0
438	15	44067601	45983199	0.0926243	0.194063	2	1
438	15	47873477	62174824	-0.296677	-0.745664	1	0
438	15	62176402	102389849	0.083665	0.175872	2	1
438	16	97541	1687966	0.153986	0.315664	2	1
438	16	1691250	84028343	0.086127	0.180882	2	1
438	16	84030955	90142183	0.16675	0.340339	2	1
438	17	6157	79226573	0.100096	0.209145	2	1
438	17	79226966	79673996	0.467408	0.872495	3	1
438	17	79674106	81052325	0.195668	0.395507	2	1
438	18	48104	77960653	-0.0537087	-0.119276	1	0
438	19	156754	9001833	0.197991	0.399896	2	1
438	19	9002113	9408517	-0.209617	-0.501535	0	0
438	19	9413116	56319188	0.110734	0.230484	2	1
438	19	56320094	58989161	-0.0100214	-0.0218497	2	1
438	20	68336	62905038	0.0867726	0.182195	2	1
438	21	9907222	48084122	0.137773	0.284023	2	1
438	22	16255891	51216294	0.119449	0.247847	2	1
459	1	861315	44134970	-0.283426	-0.734731	1	0
459	1	44137257	47037896	0.164591	0.345268	2	1
459	1	47040656	47611598	-0.272032	-0.700154	1	0
459	1	47611762	110993824	0.184222	0.383767	2	1
459	1	110996681	145282093	-0.0192424	-0.043414	1	0
459	1	145415273	146631292	-0.252441	-0.641966	1	0
459	1	146634101	157105606	0.246614	0.502938	3	1
459	1	157106081	159858265	0.039773	0.0875175	2	1
459	1	159913220	249212481	-0.30943	-0.815805	1	0
459	2	41509	128238535	0.117007	0.249775	2	1
459	2	128244284	179363924	-0.0179773	-0.0405374	1	0
459	2	179365895	179654690	-0.161934	-0.391294	0	0
459	2	179654876	242842568	-0.0197266	-0.0445159	1	0
459	3	361437	93813811	0.0768887	0.166687	2	1
459	3	93814075	197670651	-0.291352	-0.759118	1	0
459	4	53283	190903950	-0.128073	-0.304116	0	0
459	5	140636	45462028	0.0870465	0.187961	2	1
459	5	45645373	180687812	-0.181126	-0.442189	1	0
459	6	203397	62887153	0.0722511	0.15692	2	1
459	6	62995717	66803535	-0.373918	-1.03161	1	0
459	6	66803665	82901595	0.0951486	0.204813	2	1
459	6	82901659	86239901	-0.297394	-0.777896	1	0
459	6	86243467	102124569	0.0448229	0.0984263	2	1
459	6	102130454	170892848	-0.229761	-0.576478	1	0
459	7	193619	4218277	-0.228199	-0.572036	1	0
459	7	4245627	9766383	0.142134	0.300597	2	1
459	7	9766668	63354052	-0.300457	-0.787479	1	0
459	7	63720661	122303321	0.0953301	0.205189	2	1
459	7	122303574	127014841	-0.253792	-0.645928	1	0
459	7	127015141	141443488	0.0997068	0.214249	2	1
459	7	141443663	150698767	-0.0397695	-0.0905485	0	0
459	7	150699040	158937276	0.108368	0.232092	2	1
459	8	190901	146279539	-0.267705	-0.687169	1	0
459	9	214593	19622377	-0.236053	-0.59445	1	0
459	9	19785974	28888814	-0.921559	-1.03161	0	0
459	9	32405639	141016500	0.109382	0.234172	2	1
459	10	225960	35841879	0.0965682	0.207755	2	1
459	10	35842129	135378996	-0.00930604	-0.0209052	1	0
459	11	193226	4406483	0.0964497	0.207509	2	1
459	11	4406922	8159081	-0.0847742	-0.197078	0	0
459	11	8159801	48188934	0.0854129	0.18455	2	1
459	11	48238492	57003481	-0.138698	-0.331127	0	0
459	11	57003671	134257457	0.0860258	0.18583	2	1
459	12	208351	33031955	0.38013	0.743721	3	1
459	12	33529732	133779490	0.109841	0.235115	2	1
459	13	19748001	115091786	-0.057291	-0.131485	1	0
459	14	20215682	31058689	0.0323409	0.0713816	2	1
459	14	31061504	106318248	0.123966	0.263942	2	1
459	14	106320469	107283247	-0.00642729	-0.0144203	2
459	15	20170097	102389849	0.0986743	0.212114	2	1
459	16	97369	15718946	0.0914754	0.197185	2	1
459	16	15719049	50711474	-0.30122	-0.789873	1	0
459	16	50731225	65345283	0.0984274	0.211603	2	1
459	16	65388074	67328439	-0.184748	-0.45192	1	0
459	16	67328867	79633721	0.0884571	0.190902	2	1
459	16	80574983	88123783	-0.242442	-0.612854	1	0
459	16	88555301	90142333	0.135499	0.287264	2	1
459	17	6157	81052285	0.108435	0.232229	2	1
459	18	158494	14851920	-0.290372	-0.756086	1	0
459	18	18539844	78005165	-0.00798296	-0.0179227	1	0
459	19	281483	9012835	0.0490148	0.107448	2	1
459	19	9013877	10104153	-0.200541	-0.494846	0	0
459	19	10104401	35501285	0.0250159	0.0553823	2	1
459	19	35502427	50386249	0.101683	0.218331	2	1
459	19	50386854	59082843	0.0360561	0.07946	2	1
459	20	68329	62905038	0.0995088	0.213839	2	1
459	21	9907271	48084149	0.364481	0.716397	3	1
459	22	17061833	51216344	-0.258473	-0.659716	1	0
506	1	861327	40954822	-0.164966	-0.428636	2	0
506	1	40955143	121306457	-0.246313	-0.674302	2	0
506	1	144014051	144871889	0.129408	0.29071	4
506	1	144873840	145417024	0.127807	0.287302	4	1
506	1	145438837	152009429	0.352007	0.728886	5	2
506	1	152057530	153347149	0.075278	0.173026	4	2
506	1	153362528	156784007	0.413993	0.840485	5	2
506	1	156784107	249212502	0.277421	0.589167	5	2
506	2	41602	71622446	0.0685818	0.158098	3	0
506	2	71649966	109086439	0.0446367	0.104003	3	0
506	2	109102995	179365790	0.0390105	0.0911264	3	0
506	2	179365995	187367318	-0.0862602	-0.214349	3	0
506	2	187368811	242842479	0.0802213	0.183992	3	0
506	3	361508	197765435	-0.142079	-0.364212	2	0
506	4	53433	190904422	-0.251183	-0.689945	2	0
506	5	143135	140080560	0.059374	0.13743	3	0
506	5	140081547	140812507	-0.134568	-0.343466	2	0
506	5	140812757	180687798	0.0614775	0.142166	3	0
506	6	203389	35477283	0.0814096	0.186621	4	2
506	6	35477666	41657508	0.276198	0.586822	5	2
506	6	41658525	146121359	0.0540067	0.125306	4	2
506	6	146121493	155458713	-0.222716	-0.600102	2	0
506	6	155465767	159139330	0.0444309	0.103533	4	2
506	6	159146601	162864528	0.316796	0.663711	5	2
506	6	163148746	170893364	0.0265199	0.0623052	4	2
506	7	193461	158937376	0.297155	0.626755	5	2
506	8	190941	146279641	0.10395	0.236008	4	1
506	9	214427	127572692	-0.203025	-0.540103	2	0
506	9	127615884	140777432	-0.0812623	-0.201392	3	0
506	9	140786617	141016531	-0.273428	-0.762936	2
506	10	93819	32751860	-0.211746	-0.566469	2	0
506	10	32780776	33143472	-1.37362	-0.762936	0	0
506	10	33165313	135379046	-0.234035	-0.635368	2	0
506	11	193113	3147743	0.172301	0.380472	4	1
506	11	3239383	45955672	0.00959062	0.0227109	3	0
506	11	45957192	48188980	0.14526	0.324224	4	1
506	11	48238549	57004365	-0.180154	-0.472439	2	0
506	11	57004554	61081247	0.0586459	0.135788	3	0
506	11	61081655	70829966	0.172682	0.381255	4	1
506	11	70858418	134257515	0.0669706	0.154493	3	0
506	12	208409	133779327	0.0843693	0.193159	3	0
506	13	19748010	115091636	-0.221691	-0.596938	2	0
506	14	19118232	107283247	-0.236032	-0.641651	2	0
506	15	20170011	102389811	0.0647226	0.149455	4	2
506	16	97354	31332890	-0.110035	-0.276992	3	0
506	16	31332998	89590667	-0.19398	-0.513092	2	0
506	16	89592823	90142233	-0.0977097	-0.244305	3	0
506	17	6157	10302206	0.140886	0.315017	4	2
506	17	10302965	15929920	-0.0397762	-0.0964846	3	1
506	17	15930882	81052325	0.114479	0.258766	4	2
506	18	48210	77960703	-0.195523	-0.517677	2	0
506	19	281562	9013951	0.118193	0.266749	4	2
506	19	9014194	9407254	-0.172828	-0.451203	2	1
506	19	9407467	59082793	0.0667517	0.154003	4	2
506	20	68379	62905038	0.0891347	0.20365	3	0
506	21	9907114	48084222	0.0704318	0.162231	4	2
506	22	16255855	51216382	-0.181427	-0.476151	2	0
520	1	861315	6610574	0.516684	0.927508	6	3
520	1	6610715	7805893	0.167545	0.331039	2	1
520	1	7806202	33478828	0.257852	0.495563	4	2
520	1	33479011	45671966	0.113334	0.227947	2	1
520	1	45792828	120286545	-0.401242	-1.02477	1	0
520	1	120286745	153271638	-0.0608496	-0.130525	2	1
520	1	153274947	157490178	0.114255	0.229728	2	1
520	1	157490378	200530078	-0.0734063	-0.15827	2	1
520	1	200534248	247150373	0.0244761	0.0507956	2	1
520	1	247150804	249212579	-0.303154	-0.72962	0	0
520	2	41613	30791062	0.063578	0.130091	2	1
520	2	30862980	42165847	-0.344345	-0.848705	1	0
520	2	42174722	130738120	0.00741555	0.0154878	2	1
520	2	130897055	179358797	-0.0643649	-0.138263	2	1
520	2	179360204	179702056	-0.258934	-0.608457	1	0
520	2	179702419	196636651	-0.104199	-0.227584	0	0
520	2	196640705	234851455	0.0293313	0.060763	2	1
520	2	234854569	242842564	0.198076	0.387616	4	2
520	3	361508	47469106	-0.00153496	-0.00321673	2	1
520	3	47470049	61911495	0.0941821	0.190665	2	1
520	3	61975391	138664494	-0.0147002	-0.0309619	2	1
520	3	138664793	169847430	-0.13394	-0.296356	1	0
520	3	169854311	197765597	0.0206661	0.0429492	2	1
520	4	53360	494387	-0.204262	-0.466935	2
520	4	499571	9943702	0.237629	0.459445	4	2
520	4	9982191	57898604	-0.0159163	-0.0335391	2	1
520	4	57899358	110980994	-0.43771	-1.14592	1	0
520	4	111026728	190903950	-0.059496	-0.127551	2	1
520	5	140781	15927954	0.161176	0.319105	3	1
520	5	15928254	139905929	-0.030163	-0.0639132	2	1
520	5	139906679	140871308	-0.25452	-0.596708	0	0
520	5	140874422	170162666	-0.0160592	-0.0338421	2	1
520	5	170215670	180687900	0.0971172	0.196409	2	1
520	6	203561	30781904	-0.0722921	-0.155796	2	1
520	6	30782361	45916999	0.0640764	0.131088	2	1
520	6	45917155	155451604	-0.0675483	-0.14529	2	1
520	6	155458363	170893500	0.0974004	0.196963	2	1
520	7	193340	2883594	0.463895	0.843445	5	2
520	7	2883738	11013850	-0.0611842	-0.13126	2	0
520	7	11014466	31681765	0.153689	0.305018	3	1
520	7	31682453	38356765	-0.116311	-0.255367	1	0
520	7	38356849	76026971	0.0569285	0.116761	2	1
520	7	76027216	97860677	-0.0673796	-0.144917	2	1
520	7	97861143	102079463	0.120565	0.241902	2	1
520	7	102079604	150558276	-0.0223931	-0.0473056	2	1
520	7	150644662	158937426	0.141516	0.281975	2	1
520	8	190907	139614489	0.0181504	0.0377562	2	1
520	8	139616994	145771012	0.249151	0.480073	4	2
520	8	145771162	146279641	0.0287964	0.0596667	2
520	9	117769	21077716	-0.0420184	-0.0894516	2	1
520	9	21077886	26928427	-0.486519	-1.32026	1	0
520	9	26935157	129376961	-0.00338062	-0.00708954	2	1
520	9	129377754	136270579	0.249362	0.480448	4	2
520	9	136272086	140417254	0.474108	0.859853	5	2
520	9	140435235	141016531	0.237707	0.459584	2
520	10	93816	131565316	0.0225829	0.0468995	2	1
520	10	131636108	135269788	0.387799	0.718885	4	2
520	10	135270060	135379046	0.0570887	0.117083	2
520	11	208840	3141734	0.36619	0.682726	4	2
520	11	3141852	7064790	-0.254239	-0.595962	0	0
520	11	7065133	48238488	0.0218364	0.0453617	2	1
520	11	48238725	60468571	-0.187701	-0.425677	0	0
520	11	60470914	72398794	0.145846	0.290192	2	1
520	11	72399607	134257507	-0.186619	-0.423007	1	0
520	12	208395	645360	0.206275	0.402639	4	2
520	12	652407	56436405	0.00873055	0.0182253	2	1
520	12	56437780	97150388	0.156901	0.31107	3	1
520	12	97151375	109678894	0.0131473	0.0273998	2	1
520	12	109679136	133779390	0.144761	0.288135	2	1
520	13	19748114	21442887	-0.0742618	-0.160171	2
520	13	21476792	94482527	-0.438051	-1.14708	0	0
520	13	94482759	111532506	-0.182642	-0.413214	1	0
520	13	111536152	115051988	0.151136	0.300199	3	1
520	14	19118254	63448060	-0.446838	-1.17739	0	0
520	14	63453773	97299853	-0.328709	-0.802741	0	0
520	14	97300038	99724026	-0.510355	-1.41132	1	0
520	14	99865113	106382704	-0.13685	-0.303186	1	0
520	14	106387111	107283241	-0.65179	-2.06698	0	0
520	15	20169974	23684818	-0.13753	-0.304783	2
520	15	23684968	40917250	-0.319989	-0.777518	1	0
520	15	40917416	102389849	-0.0577491	-0.123718	2	1
520	16	97354	2906835	0.358564	0.669878	4	2
520	16	2946433	84695604	0.0841122	0.170872	2	1
520	16	84765790	90142260	0.307885	0.583274	3	1
520	17	6187	20149211	-0.249209	-0.58265	1	0
520	17	20149411	34106337	-0.046675	-0.0995495	2	1
520	17	34122203	34417292	0.262571	0.503935	2
520	17	34432601	42333149	0.472937	0.857975	5	2
520	17	42334843	44249424	0.00559773	0.0116992	2	0
520	17	44788310	53498983	0.620127	1.08728	5	2
520	17	53798009	57060230	0.306028	0.580059	3	1
520	17	57076814	64961116	0.575811	1.01959	5	2
520	17	65014360	81052262	0.108853	0.219265	2	1
520	18	48104	1276065	0.0733623	0.149594	2	1
520	18	1278701	18540057	-0.337743	-0.829179	1	0
520	18	18540206	48704033	0.0276174	0.0572485	2	1
520	18	48722980	77960753	-0.388344	-0.98356	1	0
520	19	281543	408348	0.0935902	0.189505	2
520	19	422238	4354997	0.339231	0.637093	3	1
520	19	4357368	7505320	0.139414	0.277978	3	1
520	19	7506667	8999101	0.439544	0.804038	4	2
520	19	8999344	16437890	0.286497	0.546059	3	1
520	19	16472679	19655670	0.419788	0.771758	4	2
520	19	19655792	45322963	0.120131	0.241067	2	1
520	19	45324172	51581394	0.2462	0.474801	4	2
520	19	51581485	59082843	0.0606284	0.124186	2	1
520	20	68429	60508182	0.0536347	0.110135	2	1
520	20	60509227	62905038	0.366999	0.684087	4	2
520	21	9907271	42762654	-0.00199898	-0.00418988	2	1
520	21	42767612	47954121	0.239704	0.463169	4	2
520	21	47954598	48084272	0.00101047	0.00211553	2
520	22	16255865	31927179	0.150093	0.298229	2	1
520	22	31946196	51216332	-0.113089	-0.247946	1	0
553	1	861327	40767632	0.119116	0.511653	2	1
553	1	40768829	149785080	-0.00533985	-0.026605	2	1
553	1	149857797	152009329	0.134173	0.567582	2	1
553	1	152057384	153347135	-0.277809	-2.90291	0	0
553	1	153362507	157491057	0.152081	0.632113	2	1
553	1	157494067	174987732	-0.00876531	-0.0438809	2	1
553	1	174992521	197898342	-0.0968011	-0.55844	1	0
553	1	197898411	247614727	-0.0125998	-0.0634189	2	1
553	1	247615098	249143393	-0.273592	-2.77947	0	0
553	2	41613	131102153	-0.0172972	-0.0876473	2	1
553	2	131102353	179363944	-0.111476	-0.661475	1	0
553	2	179365769	188216783	-0.223487	-1.78469	1	0
553	2	188217003	216977905	-0.0843082	-0.475417	1	0
553	2	216981373	242842587	0.0191606	0.0923756	2	1
553	3	361522	27762993	0.0348992	0.164914	2	1
553	3	27763427	45812961	-0.165472	-1.10763	1	0
553	3	45814094	119134577	-0.0248318	-0.12721	2	1
553	3	119134872	197765447	0.0270193	0.128953	2	1
553	4	53483	650125	-0.193388	-1.39766	1	0
553	4	650747	8582856	0.0123287	0.0599727	2	1
553	4	8582914	71457982	-0.184101	-1.29521	1	0
553	4	71459127	151242312	-0.0948701	-0.545338	1	0
553	4	151242531	190903938	-0.207092	-1.56213	1	0
553	5	140622	1879574	0.0908339	0.402075	2	1
553	5	1879781	130825202	-0.0792665	-0.443026	1	0
553	5	130828376	139283936	0.0358674	0.169285	2	1
553	5	139421956	140166497	-0.199017	-1.46315	1	0
553	5	140166847	140856265	-0.358118	-2.90291	0	0
553	5	140856544	148680854	-0.168716	-1.13876	1	0
553	5	148682134	180687748	-0.00323622	-0.0160771	2	1
553	6	203539	30539350	-0.0156778	-0.0792579	2	1
553	6	30545231	45917005	0.0878261	0.390049	2	1
553	6	45917205	170893407	-0.0647909	-0.353287	1	0
553	7	193466	7493122	0.25542	0.969323	4	2
553	7	7495758	55433880	0.0793227	0.355634	2	1
553	7	55433920	56147617	0.186814	0.751675	3
553	7	56149477	77708432	-0.0714149	-0.393771	1	0
553	7	77755197	97365685	-0.236522	-1.98772	1	0
553	7	97369232	99627984	-0.100944	-0.586895	1	0
553	7	99630998	102110065	-0.00883172	-0.0442175	2	1
553	7	102110366	149466205	-0.174213	-1.19292	1	0
553	7	149467662	151573758	0.0239102	0.114569	2	1
553	7	151664379	158937226	-0.121372	-0.734713	1	0
553	8	190907	9565991	0.0801938	0.359188	2	1
553	8	9567550	40625247	-0.130315	-0.803797	1	0
553	8	40683144	42919250	0.225412	0.876875	3
553	8	42919400	141468504	0.074438	0.335581	2	1
553	8	141468727	146279571	0.296702	1.09038	4	2
553	9	214627	75782510	-0.0250703	-0.128477	2	1
553	9	75783858	122004387	-0.143277	-0.909358	1	0
553	9	122004552	125797943	0.00721396	0.0353321	2	1
553	9	125827743	136215844	0.137051	0.578096	2	1
553	9	136216340	140417276	0.311175	1.13129	4	2
553	9	140435087	140710556	0.105211	0.45855	2
553	9	140712033	141016535	-0.0147356	-0.0743944	2
553	10	93816	35855031	0.039216	0.184323	2	0
553	10	35855156	45499513	-0.150052	-0.967363	1	0
553	10	45799011	61868834	-0.237816	-2.00941	1	0
553	10	61874035	133608292	-0.112698	-0.670347	1	0
553	10	133748056	135378946	0.0706822	0.320018	2	1
553	11	223753	3063474	0.27901	1.03931	4	2
553	11	3068866	4408162	0.0149193	0.0723273	2	1
553	11	4409574	6411966	-0.2721	-2.73815	0	0
553	11	6412207	8118392	-0.102035	-0.594472	1	0
553	11	8118983	11292700	0.0365148	0.172202	2	1
553	11	11314538	45869170	-0.0707084	-0.389408	1	0
553	11	45877604	48238455	0.0963092	0.423778	2	1
553	11	48238704	57069199	-0.343353	-2.90291	0	0
553	11	57069568	60695324	-0.0938932	-0.538749	1	0
553	11	60696325	73768469	0.0860272	0.382819	2	1
553	11	73768621	111412298	-0.102192	-0.595562	1	0
553	11	111414870	120973396	0.00212026	0.0104562	2	1
553	11	120976506	134257456	-0.0940252	-0.539638	1	0
553	12	208409	7301780	0.0671939	0.305447	2	1
553	12	7302203	46355159	-0.0474318	-0.251472	1	0
553	12	46355561	55039111	0.0786611	0.35293	2	1
553	12	55039506	56031621	-0.255953	-2.35126	0	0
553	12	56075437	58350671	0.116864	0.50315	2	1
553	12	59266383	104234747	-0.0689662	-0.378694	1	0
553	12	104250963	133779375	0.0535948	0.247549	2	1
553	13	19747910	21442837	0.0542831	0.250522	2	1
553	13	21476792	110831226	-0.0692102	-0.380191	1	0
553	13	110831717	115091786	0.105592	0.460026	2	1
553	14	19585357	101506922	-0.00641388	-0.0320039	2	1
553	14	101507162	106306739	0.198386	0.790009	3	1
553	14	106307473	107283241	-0.130567	-0.805787	1	0
553	15	20169897	23048784	0.071015	0.321402	2	1
553	15	23049009	49903477	-0.117795	-0.707869	1	0
553	15	49907334	102389799	0.0485184	0.225471	2	1
553	16	97354	2815028	0.257539	0.975705	4	2
553	16	2815497	87717859	0.03835	0.180446	2	1
553	16	87723320	90142333	0.219393	0.857838	3	1
553	17	6157	1416724	0.0893774	0.396261	2	0
553	17	1417320	8658930	-0.000164057	-0.000811581	2	1
553	17	8659787	15979053	-0.228384	-1.85787	1	0
553	17	15983237	25621551	-0.012066	-0.0606859	2	1
553	17	25628947	36623386	0.0698273	0.316457	2	1
553	17	36623636	49284314	0.129838	0.551642	2	1
553	17	49294785	72921108	0.05115	0.236948	2	1
553	17	72921668	80885230	0.21228	0.835115	3	1
553	17	80885761	81052366	0.0828194	0.369861	2
553	18	48171	21705502	0.0336657	0.159331	2	1
553	18	21708999	77960753	-0.202365	-1.50343	1	0
553	19	281422	8670601	0.15456	0.640884	3	1
553	19	8807853	14232531	0.0134823	0.0654848	2	1
553	19	14236969	15221074	0.128213	0.545634	3	1
553	19	15221488	19414176	0.264574	0.996751	4	2
553	19	19414700	44284845	0.0598903	0.274573	2	1
553	19	44301812	45176336	-0.176434	-1.21533	1	0
553	19	45179645	59082752	0.0416367	0.195118	2	1
553	20	68329	24990124	0.109988	0.476958	2	1
553	20	24993220	36151064	0.218607	0.85534	3	1
553	20	36322439	60861812	0.146453	0.612057	3	1
553	20	60864390	62905038	0.371113	1.29329	5	2
553	21	9907222	14757150	-0.0764447	-0.425161	1	0
553	21	14917074	32410726	-0.129627	-0.798382	1	0
553	21	32435304	48084177	0.0617971	0.282683	2	1
553	22	16255855	37387676	0.00972813	0.0474861	2	1
553	22	37395975	51216444	0.128072	0.545113	3	1
581	1	808984	72401027	0.0352608	0.0908049	2	1
581	1	72748239	115236112	-0.235133	-0.724711	1	0
581	1	115238085	120493353	-0.0183261	-0.048624	2	1
581	1	120496103	150667352	0.153134	0.371868	2	1
581	1	150722614	152009429	0.167347	0.403742	2	1
581	1	152057468	152944594	-0.34468	-1.17788	1	0
581	1	152957832	153507780	0.0479221	0.122582	2
581	1	153507856	156785771	0.196691	0.468344	3	1
581	1	156786575	208063067	0.0564423	0.143732	2	1
581	1	208063228	249212631	-0.0903792	-0.250579	1	0
581	2	41613	179391733	0.0267416	0.0691833	2	1
581	2	179391980	187361748	-0.17997	-0.531017	0	0
581	2	187365014	242842459	0.038882	0.0999364	2	1
581	3	361508	33908079	0.0202756	0.0526406	2	1
581	3	35723207	44776595	-0.331397	-1.11676	1	0
581	3	44776671	53322192	-0.191232	-0.569084	1	0
581	3	53324915	69037646	-0.278961	-0.893334	1	0
581	3	69038088	122287289	-0.0104434	-0.0275837	2	1
581	3	122287728	164908217	-0.266069	-0.842198	1	0
581	3	164908529	197765432	0.0611681	0.155383	2	1
581	4	53428	190904372	-0.0658877	-0.179868	1	0
581	5	140591	50111311	0.101702	0.253112	2	1
581	5	50117060	140165958	-0.196996	-0.588845	1	0
581	5	140166332	140871308	-0.537146	-2.44403	0	0
581	5	140874362	180661889	-0.228105	-0.69897	1	0
581	6	203588	30298621	0.0515014	0.131489	2	1
581	6	30303666	33644589	0.210088	0.497326	3	1
581	6	33644858	96034851	0.0288986	0.0746764	2	1
581	6	96044617	166721290	-0.179951	-0.530952	1	0
581	6	166733660	170893500	0.0824072	0.207074	2	1
581	7	193451	99621579	0.0202736	0.0526352	2	1
581	7	99621814	100651855	0.202423	0.480784	3	1
581	7	100652345	158937376	0.00942076	0.0246056	2	1
581	8	190941	37555661	-0.232372	-0.714558	1	0
581	8	37555961	146279539	0.0366177	0.0942307	2	1
581	9	214444	14618970	-0.0126021	-0.0333266	2	1
581	9	14619168	72897434	-0.223361	-0.681781	1	0
581	9	72901096	141016485	0.0500999	0.128006	2	1
581	10	93816	32751965	0.0550655	0.140327	2	1
581	10	32762951	33140811	-1.33795	-2.44403	0	0
581	10	33143472	118029056	0.0398043	0.102257	2	1
581	10	118030352	118187528	-1.51096	-2.44403	0	0
581	10	118196259	135378896	0.00726111	0.0189877	2	1
581	11	193154	4159618	0.103167	0.256571	2	1
581	11	4185694	8671369	-0.153237	-0.44337	0	0
581	11	8673400	48188980	0.0262649	0.0679678	2	1
581	11	48238302	57004554	-0.312296	-1.03227	0	0
581	11	57067299	60642719	0.00163396	0.00428628	2	1
581	11	60643067	74351769	0.126096	0.310128	2	1
581	11	74408237	134257527	0.028083	0.0726009	2	1
581	12	208345	6166138	-0.00282896	-0.00743974	2	1
581	12	6167196	7241275	0.223742	0.526546	3	1
581	12	7241606	53293813	0.0494882	0.126483	2	1
581	12	53294519	58157302	0.141231	0.344872	2	1
581	12	58157581	133779490	0.0435416	0.111635	2	1
581	13	19748056	36805329	-0.000881382	-0.00231536	2	1
581	13	36871764	115091736	0.0136902	0.0356723	2	1
581	14	19118192	107283274	0.0396448	0.101855	2	1
581	15	20169972	102389659	0.0408146	0.104795	2	1
581	16	97531	90142233	0.0691533	0.174946	2	1
581	17	6187	9596450	0.146148	0.356059	2	1
581	17	9603433	12859941	-0.101099	-0.28226	1	0
581	17	12862030	81052373	0.10546	0.261979	2	1
581	18	48124	77960553	0.00290669	0.00761951	2	1
581	19	156772	8670526	0.149943	0.364659	2	1
581	19	8807935	9644715	-0.206485	-0.621801	0	0
581	19	9645819	48967774	0.0810634	0.203836	2	1
581	19	48968035	50386975	0.254601	0.591455	4	2
581	19	50387559	51017835	0.0579009	0.147334	2	1
581	19	51021057	53993923	-0.0571864	-0.15528	1	0
581	19	54072640	56201224	0.0617489	0.156812	2	1
581	19	56203146	59056270	-0.107028	-0.299981	1	0
581	20	68279	62905038	0.0335765	0.0865458	2	1
581	21	9907222	48084329	-0.0290057	-0.0774403	2	1
581	22	16255826	51216327	-0.194648	-0.580773	1	0
588	1	808928	3313108	0.0615392	0.248883	2	1
588	1	3319461	47157570	-0.0912763	-0.443966	1	0
588	1	47162197	118624210	-0.172585	-0.963376	1	0
588	1	118628623	145304595	-0.0925315	-0.450905	1	0
588	1	145414756	152009479	0.235553	0.820728	3	1
588	1	152009529	152733301	-0.627943	-4.04583	0	0
588	1	152733658	249212514	0.170603	0.625142	3	1
588	2	41509	128945123	0.0246127	0.103455	2	1
588	2	128947303	187505702	-0.0636908	-0.297952	1	0
588	2	187506263	242842421	0.0462748	0.190086	2	1
588	3	361427	42687471	0.0158824	0.0674018	2	1
588	3	42699904	58377586	-0.0937386	-0.457603	1	0
588	3	58380826	197765410	-0.00141683	-0.0061316	2	1
588	4	53383	3589846	0.00750029	0.0321299	2	1
588	4	3590683	47570876	-0.185868	-1.06575	1	0
588	4	47571100	190904448	-0.115107	-0.580638	1	0
588	5	140622	140084033	0.00591858	0.0253996	2	1
588	5	140084233	140856349	-0.29512	-2.31685	0	0
588	5	140856558	180687907	0.0114397	0.048789	2	1
588	6	203489	31378928	-0.0192533	-0.0850946	2	1
588	6	31379198	44219779	0.0698876	0.280307	2	1
588	6	44219964	112575070	-0.0392713	-0.177922	2	1
588	6	112575246	170893402	-0.176424	-0.992319	1	0
588	7	193466	6647841	0.190107	0.685762	4	2
588	7	6692380	100675128	0.0181015	0.0766306	2	1
588	7	100686440	156436628	0.0115068	0.0490714	2	1
588	7	156437402	158937526	0.1558	0.577943	4	2
588	8	190907	38250018	-0.175997	-0.989072	1	0
588	8	38250378	39564331	0.233237	0.814048	3
588	8	39581342	139706854	-0.000505826	-0.00218676	2	1
588	8	139707082	146279539	0.130537	0.494843	3	1
588	9	117713	125613271	0.0037359	0.0160725	2	1
588	9	125613696	139995918	0.132422	0.501161	3	1
588	9	140000335	140773707	0.174415	0.637128	4	2
588	9	140777306	141016485	-0.0523206	-0.241073	2
588	10	93281	135379046	0.023397	0.0984751	2	1
588	11	193096	3062193	0.189914	0.685171	4	2
588	11	3063409	4409819	-0.0136967	-0.0601341	2
588	11	4410981	6173000	-0.256877	-1.75976	0	0
588	11	6173346	48238768	0.00329722	0.0141923	2	1
588	11	48238996	57004005	-0.353717	-4.04583	0	0
588	11	57004344	60892713	-0.046321	-0.211765	2	1
588	11	60893298	78285462	0.0886438	0.349137	2	1
588	11	78285522	110452021	-0.0529858	-0.244351	2	1
588	11	110454316	134257515	0.0336567	0.140099	2	1
588	12	208409	133779390	0.0373768	0.154972	2	1
588	13	19747980	115091786	-0.00664062	-0.0289135	2	1
588	14	19118232	100363671	-0.161527	-0.882701	1	0
588	14	100364649	105962369	0.0285322	0.119422	2	1
588	14	105963820	107283270	-0.408582	-4.04583	0	0
588	15	20170047	57565484	0.0207092	0.087419	2	1
588	15	57574751	86287031	0.213081	0.755037	3	1
588	15	86287867	102389856	0.0405382	0.167521	2	1
588	16	129343	2313006	0.189325	0.683364	4	2
588	16	2313304	77245239	0.0392733	0.162509	2	1
588	16	77246218	90162380	-0.065369	-0.306502	1	0
588	17	6157	9538873	0.0900223	0.354103	2	1
588	17	9538947	15878724	-0.138607	-0.72687	1	0
588	17	15881406	81052385	0.0878564	0.346295	2	1
588	18	47686	78005189	-0.0100681	-0.0440137	2	1
588	19	312215	4475362	0.175578	0.640769	4	2
588	19	4475606	19843852	0.057502	0.233503	2	1
588	19	19905564	24309453	-0.666667	-4.04583	0	0
588	19	24310703	59082762	0.0296799	0.124072	2	1
588	20	68319	60572815	0.0318078	0.132665	2	1
588	20	60573214	62904988	0.1772	0.645839	4	2
588	21	9907271	48084222	0.0658428	0.265145	2	1
588	22	16255891	51216382	-0.0775332	-0.369724	1	0
628	1	861292	1288666	0.147152	0.366812	3
628	1	1289413	40929304	0.00533397	0.0143356	2	0
628	1	40944931	120906202	-0.11104	-0.321423	2	0
628	1	121116760	145209161	0.00680492	0.0182732	3	1
628	1	145281925	150065693	0.155494	0.386054	3	0
628	1	150082737	157062487	0.247253	0.58881	4	0
628	1	157062696	249212579	0.179911	0.441555	3	0
628	2	41527	11702661	-0.045546	-0.12624	2	0
628	2	11702758	237150151	-0.10184	-0.292917	2	0
628	2	237168095	242842421	-0.00238123	-0.00642881	2	0
628	3	361508	47033495	-0.105602	-0.304527	2	0
628	3	47033937	53684825	-0.0468957	-0.130091	2	0
628	3	53694295	197765432	-0.113899	-0.330359	2	0
628	4	53469	10492200	0.00356509	0.00959145	2	0
628	4	10492263	187555057	-0.133996	-0.39427	2	0
628	4	187557183	190903950	-0.0147188	-0.0400305	2
628	5	140714	1816137	0.35361	0.806387	4	2
628	5	1878125	172261462	0.176262	0.433337	4	2
628	5	172315732	180687698	0.27351	0.644114	4	2
628	6	203339	30571124	-0.12836	-0.37615	2	0
628	6	30571471	46761212	-0.0603073	-0.168731	2	0
628	6	46766869	170893552	-0.130567	-0.383227	2	0
628	7	193390	6732156	0.313251	0.72578	4	2
628	7	6732406	99954589	0.202146	0.491085	4	2
628	7	99955856	102038142	0.310197	0.719587	4	2
628	7	102040094	156433072	0.192681	0.470115	4	2
628	7	156433272	158937476	0.30279	0.704512	4	2
628	8	190890	141231771	-0.100739	-0.289532	2	0
628	8	141262961	145980071	0.0318801	0.0843888	3	0
628	8	145998601	146279571	-0.0860643	-0.244904	2
628	9	214627	126136975	-0.119718	-0.348666	2	0
628	9	126137544	136642429	-0.00458146	-0.0123851	2	0
628	9	136643994	140395186	0.113407	0.287447	3	0
628	9	140395395	140777306	-0.0363852	-0.100273	2
628	9	140777432	141071438	-0.0849619	-0.241588	2
628	10	93816	135379057	-0.083014	-0.235742	2	0
628	11	291992	2999601	0.0954869	0.24425	3	0
628	11	3000330	4598903	-0.132166	-0.388369	2	0
628	11	4608193	7647222	-0.21817	-0.685874	2	0
628	11	7649593	48327834	-0.106653	-0.307783	2	0
628	11	48328121	56468820	-0.252541	-0.818413	1	0
628	11	56510405	60706940	-0.157304	-0.470928	2	0
628	11	60707140	73714949	-0.0175033	-0.0476834	2	0
628	11	73715542	134257515	-0.111115	-0.321657	2	0
628	12	208295	120585015	-0.104274	-0.300422	2	0
628	12	120585115	133202428	-0.0250884	-0.0686622	2	0
628	12	133202829	133779490	-0.0982553	-0.281912	2	0
628	13	19747942	115091736	-0.10101	-0.290364	2	0
628	14	19585390	100995440	-0.106108	-0.306093	2	0
628	14	100995584	106405910	0.040649	0.107075	3	0
628	14	106406124	107283270	-0.205328	-0.638564	1	0
628	15	20169897	102389849	0.213055	0.515049	4	2
628	16	97409	2946721	0.0446481	0.117349	3	0
628	16	2949059	70895864	-0.061293	-0.171598	2	0
628	16	70896118	71171093	0.0502868	0.13176	3	1
628	16	71171254	84031884	-0.0855203	-0.243267	2	0
628	16	84034351	90142183	0.0214985	0.0572434	3	0
628	17	6069	1690752	0.0192922	0.0514333	3	0
628	17	1690956	76423277	-0.0517027	-0.143863	2	0
628	17	76424689	81052385	0.0431366	0.113471	3	0
628	18	47632	77960653	-0.111175	-0.321843	2	0
628	19	281468	4409137	0.0769604	0.198775	3	0
628	19	4409518	59082835	-0.0213639	-0.0583366	2	0
628	20	68363	60512048	0.222495	0.535614	4	2
628	20	60528600	62905038	0.359337	0.817647	4	2
628	21	9907202	34022662	0.126163	0.317744	3	0
628	21	34029070	47952244	0.268934	0.634554	4	0
628	21	47953448	48084172	0.162295	0.401633	3
628	22	16287569	51216344	-0.0125033	-0.0339599	2	0
710	1	808967	55251751	-0.0234212	-0.0588545	3	1
710	1	55251896	120512258	-0.110187	-0.290767	3	1
710	1	120512350	228563795	0.137434	0.319737	5	2
710	1	228563945	249212631	0.0106549	0.0263058	4	2
710	2	41613	177017483	-0.0863026	-0.224554	3	1
710	2	177017712	187367218	-0.209863	-0.590877	3	1
710	2	187368842	242842568	-0.0692547	-0.178448	3	1
710	3	361435	41923676	-0.041459	-0.105195	3	1
710	3	41925276	52538156	-0.348177	-1.09626	2	0
710	3	52538543	197765547	0.044188	0.107296	4	2
710	4	53383	190903938	-0.0686099	-0.176722	3	1
710	5	140601	1432695	0.000725029	0.0017991	4	2
710	5	1432825	98194088	-0.111683	-0.294979	3	1
710	5	98194781	113740318	-0.245259	-0.708582	2	0
710	5	113798766	115348067	-0.0757634	-0.195942	3
710	5	115350120	180687812	0.0187855	0.0461896	4	1
710	6	203439	42906567	-0.0698196	-0.179961	3	1
710	6	42928508	170893454	-0.395387	-1.3042	2	0
710	7	193566	5396926	-0.296733	-0.892936	2	0
710	7	5399164	158937426	0.0562162	0.135714	4	2
710	8	190939	31498218	-0.366485	-1.17418	2	0
710	8	32406382	52233365	-0.0794011	-0.205777	3	0
710	8	52252171	56695288	-0.162596	-0.443355	3
710	8	56698288	126015732	0.113798	0.267516	4	1
710	8	126017856	146202939	0.292921	0.640455	6	2
710	9	117800	34407204	-0.103747	-0.272721	3	0
710	9	34459037	131365795	-0.0857218	-0.222968	3	1
710	9	131366624	141016441	-0.289061	-0.864355	2	0
710	10	93816	3124516	-0.20947	-0.589609	3	1
710	10	3141404	29581562	-0.551251	-2.24006	1	0
710	10	29599016	135378996	-0.0720155	-0.185852	3	1
710	11	193096	134257607	0.0484975	0.117515	4	2
710	12	208351	133779423	0.162506	0.374031	5	2
710	13	19748089	115091783	-0.0300243	-0.075713	3	1
710	14	19118232	107283274	-0.17453	-0.47965	3	1
710	15	20170011	40855210	-0.344344	-1.08035	2	0
710	15	40856965	59102407	-0.080935	-0.209937	3	1
710	15	59113960	74276384	0.0828704	0.197569	4	2
710	15	74276434	102389849	-0.37063	-1.19228	2	0
710	16	97354	90142233	-0.0345165	-0.087251	3	1
710	17	5960	4389858	0.139166	0.323522	4	2
710	17	4391252	21188344	-0.329302	-1.01915	2	0
710	17	21201719	47685373	0.100321	0.237268	4	2
710	17	47688690	72245502	0.38708	0.818791	6	2
710	17	72246101	81052335	0.217818	0.490114	5	2
710	18	48104	77960553	-0.245468	-0.709298	2	1
710	19	281543	44662197	0.234954	0.525116	5	2
710	19	44663805	59082752	0.146729	0.339994	5	3
710	20	68329	62905038	-0.0590841	-0.151375	3	1
710	21	9907114	48084272	0.0723136	0.17325	4	2
710	22	17061833	43089398	-0.0347453	-0.0878402	3	1
710	22	43089711	51216443	0.13226	0.308393	4	2
732	1	861327	23637819	0.277422	0.530537	7	3
732	1	23640220	33583655	0.391357	0.725309	7	3
732	1	33585623	92595388	0.254262	0.489549	6	2
732	1	92604887	99380558	-0.41031	-1.05561	2	0
732	1	99387464	151204357	0.227737	0.441968	6	2
732	1	151204632	152009529	0.0194333	0.0404409	5
732	1	152057480	153275043	-0.602764	-1.81551	1	0
732	1	153276418	153430295	0.0170799	0.0355747	5
732	1	153431561	156785551	0.182911	0.359924	6	3
732	1	156785779	160786693	-0.0694063	-0.149539	4	2
732	1	160788097	161928474	0.202178	0.395447	6	3
732	1	161953471	247319974	-0.0316361	-0.0671341	5	2
732	1	247320054	249144470	-0.588715	-1.7485	1	0
732	2	41627	113590170	-0.196866	-0.448889	3	1
732	2	113590467	171716459	-0.329627	-0.806368	3	0
732	2	171785781	179391880	-0.140372	-0.311785	4	1
732	2	179392178	179702337	-0.649868	-2.06032	1	0
732	2	179702556	185798494	-0.269938	-0.638723	3	0
732	2	185800661	186697986	-0.738204	-2.64015	1	0
732	2	187351082	209224908	-0.153597	-0.343202	4	1
732	2	209271860	215848579	-0.465295	-1.24432	2
732	2	215851418	242842464	-0.220078	-0.507547	3	1
732	3	361554	38307398	0.14218	0.283464	6	3
732	3	38307715	38967042	-0.272661	-0.646106	3	1
732	3	38968317	73112956	0.123436	0.247626	5	3
732	3	73432423	98217518	-0.156034	-0.349037	4	2
732	3	98235513	197765456	0.133025	0.266013	5	2
732	4	53360	2242720	0.395478	0.732156	8	3
732	4	2251844	10117940	-0.277067	-0.658101	3	0
732	4	10444855	20258321	-0.567135	-1.6501	1	0
732	4	20259476	190904031	-0.292271	-0.69999	3	0
732	5	140601	1088540	0.135793	0.271301	5	2
732	5	1089001	137284901	-0.0807146	-0.174719	4	2
732	5	137288457	140085278	0.118474	0.238068	5	2
732	5	140165947	140812357	-0.404004	-1.03504	2	1
732	5	140812739	180687830	-0.01054	-0.0221838	5	2
732	6	203439	27861715	-0.0674513	-0.145211	4	1
732	6	27879199	29856347	-0.395542	-1.00775	2	1
732	6	29856605	30314607	-0.155264	-0.347191	4	1
732	6	30457429	33556904	0.0718663	0.146744	5	2
732	6	33560918	38758022	-0.054072	-0.115776	4	1
732	6	38759440	41310835	-0.368389	-0.922487	2	1
732	6	41318594	47221249	-0.0611733	-0.131358	4	2
732	6	47251688	52101757	-0.501168	-1.37776	2	0
732	6	52101857	170893502	-0.0734845	-0.158592	4	2
732	7	193619	141443499	0.290304	0.553121	7	3
732	7	141443663	149523804	-0.0165906	-0.0350003	5	2
732	7	149524004	158937426	0.24613	0.475034	6	3
732	8	190939	17199033	0.0250146	0.051948	5	2
732	8	17206462	92998362	0.261651	0.502681	6	3
732	8	92998562	131414083	0.40722	0.751595	8	3
732	8	131792642	146106810	0.308101	0.584072	7	3
732	8	146107083	146279592	0.186831	0.367183	6
732	9	214427	21077826	-0.454377	-1.20543	2	0
732	9	21141127	24545346	-1.49621	-6.57371	0	0
732	9	24545957	66517190	-0.428434	-1.11591	2	0
732	9	71079944	125563401	0.185513	0.364744	6	3
732	9	125582489	140652397	0.288709	0.550332	7	3
732	9	140652547	140938183	-0.19101	-0.434312	3
732	10	226010	35842079	-0.169055	-0.380437	3	1
732	10	35855099	58120203	-0.444859	-1.17213	2	0
732	10	58121034	122663589	-0.221551	-0.511318	3	1
732	10	122664388	135099045	-0.628658	-1.94592	1	0
732	10	135101772	135378996	-0.517157	-1.44029	2	0
732	11	193146	1010636	-0.2096	-0.480891	3	0
732	11	1010984	1261640	-0.61394	-1.87064	1	0
732	11	1262045	4159618	-0.330502	-0.808921	3	0
732	11	4185515	8660381	-0.741203	-2.66382	1	0
732	11	8673250	12277268	-0.212714	-0.48878	3	0
732	11	12278379	26645976	-0.496871	-1.36129	2	0
732	11	26655789	48177377	-0.172819	-0.38959	3	1
732	11	48177672	57004506	-0.897699	-5.11356	0	0
732	11	57067289	57583153	-0.111818	-0.245262	4
732	11	57583500	60642619	-0.370244	-0.928205	2	1
732	11	60643067	68855363	-0.0188359	-0.0397718	5	2
732	11	69063118	69589557	3.455	4.45233	99
732	11	69625251	73574361	-0.0851635	-0.184692	4	1
732	11	73575327	88070916	-0.494039	-1.35051	2	0
732	11	88241714	92895920	-1.07133	-6.57371	0	0
732	11	92899159	134257457	-0.523897	-1.46728	2	0
732	12	208445	6184493	-0.177062	-0.399948	4	2
732	12	6184730	7288324	0.136865	0.273346	5	3
732	12	7288624	32945391	-0.132679	-0.293688	4	2
732	12	32945612	45567954	-0.397488	-1.01399	2	1
732	12	45568154	55038569	-0.0368325	-0.0783219	5	2
732	12	55038981	56031676	-0.653715	-2.08189	1	0
732	12	56096601	65225941	0.116023	0.233335	5	2
732	12	65445165	67706647	0.740145	1.26617	11
732	12	68042844	68721151	2.89489	3.85754	66
732	12	68724951	69633435	3.3745	4.36769	93
732	12	69645009	72338322	0.745576	1.27407	11	3
732	12	72338522	88524262	-0.151221	-0.337528	4	1
732	12	88530591	125298743	0.00542733	0.0113538	5	2
732	12	125298959	133779490	-0.162947	-0.365658	3	1
732	13	19748001	40233704	-0.569975	-1.66275	1	0
732	13	40234982	51591175	-0.35959	-0.895575	2	1
732	13	51594741	115091736	-0.578624	-1.70183	1	0
732	14	19585365	20763989	-0.765004	-2.86478	1	0
732	14	20764585	21979316	-0.263924	-0.622502	3	1
732	14	21990342	22907542	-0.691438	-2.3089	1	0
732	14	22907902	23504091	0.0499627	0.102818	5	2
732	14	23511402	107283274	-0.290465	-0.694974	3	0
732	15	20169997	34356592	-0.454187	-1.20476	2	0
732	15	34376560	99029223	-0.144324	-0.321131	4	1
732	15	99192868	100996074	2.21897	3.11489	39	0
732	15	101009624	102389849	-0.21687	-0.499353	3	1
732	16	97443	23700524	0.324692	0.612676	7	3
732	16	23767400	70691050	-0.18229	-0.412773	3	0
732	16	70693580	73127167	-0.921469	-6.57371	0	0
732	16	73127440	90142233	-0.472687	-1.27109	2	1
732	17	6188	8660689	0.112945	0.227381	5	2
732	17	8660919	15341578	-0.247475	-0.578709	3	1
732	17	15343575	60821962	0.0734014	0.149798	5	2
732	17	60837385	63052696	0.397995	0.736331	8	2
732	17	63133696	81052385	0.0761451	0.155247	5	2
732	18	158459	22010416	0.0124241	0.0259224	5	2
732	18	22020620	78005189	-0.178443	-0.403329	3	1
732	19	281512	4658082	-0.42877	-1.11705	2	1
732	19	4660057	8670601	0.255615	0.491958	6	1
732	19	8807705	9362654	-0.206646	-0.473428	3	0
732	19	9406347	38694757	0.269068	0.51581	6	2
732	19	38743683	45912736	0.357519	0.668588	7	2
732	19	45912924	50436268	0.538254	0.961967	9	3
732	19	50453317	59082708	0.28673	0.546869	7	2
732	20	68336	18022171	0.47726	0.865479	8	3
732	20	18022332	24930203	-0.188265	-0.427513	3	0
732	20	24937979	62905038	0.466098	0.847558	8	3
732	21	9907222	48084272	0.17522	0.34563	6	3
732	22	17061821	51216344	0.01197	0.0249793	5	2
741	1	902069	57351812	0.0647592	0.10284	4	2
741	1	57372452	63300584	0.295535	0.449817	4	2
741	1	63329841	108728484	-0.366167	-0.645544	2	0
741	1	108734993	110950462	0.179501	0.278847	4	2
741	1	110993774	115829453	-0.356022	-0.625794	2	0
741	1	116194017	152009329	0.192337	0.298087	4	2
741	1	152009529	152330179	-0.205751	-0.34722	2
741	1	152331301	249212502	0.178917	0.277969	4	2
741	2	41527	48066802	-0.340695	-0.596203	2	0
741	2	48573356	212570079	0.227902	0.350959	4	2
741	2	212576787	242842568	-0.338676	-0.592326	2	0
741	3	361467	197765597	0.204484	0.316216	4	2
741	4	53446	15005604	0.271657	0.415159	4	2
741	4	15009129	190903950	-0.360036	-0.633592	2	0
741	5	140515	140084183	0.223335	0.344204	4	2
741	5	140084233	140871058	0.022764	0.0364609	4	2
741	5	140871249	180687900	0.208981	0.322909	4	2
741	6	203339	111067366	-0.0404197	-0.065616	3	1
741	6	111136125	170892773	-0.34703	-0.608398	2	0
741	7	193516	14797357	0.0799179	0.12653	4	2
741	7	14880946	46728970	0.424467	0.63275	5	2
741	7	46729170	70255131	0.168104	0.261692	4	2
741	7	70255361	94024409	0.317729	0.481804	4	2
741	7	94057277	127225253	0.0449038	0.0715956	4	2
741	7	127228572	158937375	0.23161	0.356434	4	2
741	8	190907	33455022	-0.357222	-0.628123	2	0
741	8	35093253	146279589	0.256438	0.392931	4	2
741	9	214534	21166081	-0.347095	-0.608524	2	0
741	9	21166466	22447428	-1.49256	-1.57022	0	0
741	9	22447759	141016523	-0.333383	-0.582188	2	0
741	10	225910	42907260	-0.755875	-1.54082	1	0
741	10	42916193	135379070	-0.0634982	-0.103607	3	1
741	11	193126	4408158	0.00565553	0.00909084	3	1
741	11	4409565	7079142	-0.157972	-0.263463	3	1
741	11	7079645	48328585	-0.0381916	-0.0619689	3	1
741	11	48328714	56739097	-0.196873	-0.331496	2	1
741	11	56756516	134257607	-0.0255673	-0.0413717	3	1
741	12	208445	34179748	0.233981	0.359932	4	2
741	12	38710790	58345709	-0.0371926	-0.0603348	3	1
741	12	58347430	75444449	0.256908	0.393619	4	2
741	12	75444639	77458296	-0.374509	-0.661882	2	0
741	12	78225322	82828424	0.243197	0.373504	5
741	12	82832433	111772554	-0.340033	-0.594931	2	0
741	12	111776193	118112020	0.27748	0.423634	4	2
741	12	118199172	133779390	0.0063475	0.0102016	3	1
741	13	19748001	115091783	-0.321212	-0.559003	2	0
741	14	19585365	107283241	-0.355472	-0.624728	2	1
741	15	20170047	102389849	-0.0609856	-0.0994516	3	1
741	16	97354	24373278	0.259447	0.397334	4	2
741	16	24551980	27474847	-0.332483	-0.580469	2
741	16	27475815	46552214	0.227572	0.35047	4	2
741	16	46562222	70866960	-0.33585	-0.586909	2	0
741	16	70883570	71196633	-0.0989831	-0.162806	3	1
741	16	71209538	90142233	-0.315298	-0.547801	2	0
741	17	6157	21094425	-0.10976	-0.18098	3	0
741	17	21101727	21320012	-0.28128	-0.484142	2	1
741	17	21438455	46985798	-0.119764	-0.197937	3	0
741	17	46988255	81052373	0.184844	0.286867	4	1
741	18	48125	77960803	-0.0251432	-0.0406816	3	1
741	19	281468	8645841	0.294141	0.447802	4	2
741	19	8650295	10071551	0.102884	0.162157	4	2
741	19	10073484	51563934	0.226825	0.349366	4	2
741	19	51566865	59082725	0.16284	0.253745	4	2
741	20	68429	29652083	-0.766407	-1.57022	1	0
741	20	29845563	30449325	0.0513039	0.0816939	6
741	20	30450485	32377355	0.570625	0.832524	5	1
741	20	32659982	42974110	-0.0108615	-0.0175203	3	1
741	20	42979376	57572892	0.465413	0.689474	5	1
741	20	57576662	62904988	0.358051	0.539373	5	1
741	21	9907202	48084149	0.0670917	0.106494	4	2
741	22	16255891	51216328	-0.353177	-0.62028	2	0
750	1	861349	3662368	0.158765	0.553628	3	1
750	1	3662468	17273397	-0.0773402	-0.339865	2	1
750	1	17282666	55604649	0.064604	0.243858	2	1
750	1	55607279	149916909	-0.000621709	-0.00250155	2	1
750	1	149919203	152009397	0.0755388	0.28232	2	1
750	1	152057530	153122310	-0.379577	-3.84093	0	0
750	1	153177091	249212514	0.0143931	0.057023	2	1
750	2	41577	132290956	0.101981	0.372423	2	1
750	2	132291056	179355564	-0.0215798	-0.0888053	2	1
750	2	179358665	179642531	-0.198683	-1.05087	0	0
750	2	179642681	201194279	-0.0218999	-0.0901546	2	1
750	2	201215962	242842587	0.0483557	0.185308	2	1
750	3	361435	38545143	0.0189356	0.0746762	2	1
750	3	38548451	56627104	-0.123176	-0.575757	1	0
750	3	56627598	98487228	-0.00131369	-0.00528969	2	1
750	3	98489686	134362143	0.145865	0.513808	3	1
750	3	134366364	192516963	-0.00484239	-0.019571	2	0
750	3	192517243	197846836	0.213749	0.715587	3	1
750	4	53428	493011	-0.015445	-0.0631353	2
750	4	493261	26755476	0.107173	0.389661	2	1
750	4	26756586	170616802	-0.0275853	-0.114277	2	1
750	4	170618401	187521632	-0.200253	-1.06231	1	0
750	4	187522482	190903950	-0.0832019	-0.368361	2
750	5	143231	135601967	-0.00434611	-0.017556	2	1
750	5	135602115	140084083	-0.129776	-0.612453	1	0
750	5	140085422	140870928	-0.37642	-3.70737	0	0
750	5	140871158	154396654	-0.159737	-0.78949	1	0
750	5	154397121	180687798	0.0341374	0.132618	2	1
750	6	203374	25115332	0.0343641	0.13347	2	1
750	6	25280119	30514359	-0.0927725	-0.415874	2	1
750	6	30514433	45390353	0.0584576	0.221911	2	1
750	6	45390658	170632383	-0.189616	-0.986319	1	0
750	6	170639687	170892848	-0.0344783	-0.143943	2
750	7	193451	158937376	0.0813279	0.30239	2	1
750	8	190988	140998988	-0.00724408	-0.0293523	2	1
750	8	141231666	146279592	0.255004	0.829787	3	1
750	9	214556	386378	0.13501	0.479711	3
750	9	390409	19424016	-0.0222776	-0.0917476	2	1
750	9	19424622	25677777	-0.295726	-1.97285	0	0
750	9	26114322	125839076	-0.0103703	-0.0421599	2	1
750	9	125851982	141016485	0.0969872	0.355708	2	1
750	10	226106	135378996	0.021248	0.0836014	2	1
750	11	193722	4150372	0.127218	0.454895	3	1
750	11	4153633	7064841	-0.171029	-0.861226	0	0
750	11	7065063	48188965	0.00176771	0.00709492	2	1
750	11	48238500	57080199	-0.24836	-1.45766	0	0
750	11	57080435	60642669	-0.0344341	-0.143751	2	1
750	11	60643217	73686168	0.0804352	0.299308	2	1
750	11	73686601	134257557	0.00440719	0.0176403	2	1
750	12	208351	133779340	0.026238	0.102724	2	1
750	13	19748015	67802525	-0.181278	-0.929056	1	0
750	13	67802664	114806583	0.00347673	0.0139294	2	1
750	13	114817659	115091786	-0.108828	-0.498513	1	0
750	14	19118308	20770036	-0.304166	-2.08533	0	0
750	14	20774120	106387045	0.020104	0.0791911	2	1
750	14	106405632	107283241	-0.289805	-1.8985	1	0
750	15	20169928	102389856	0.0273579	0.10699	2	1
750	16	97541	90142333	0.0608716	0.230559	2	1
750	17	6069	10263409	0.0721675	0.27054	2	1
750	17	10265761	12852986	-0.11514	-0.532078	1	0
750	17	12855957	81052373	0.069135	0.259884	2	1
750	18	48121	77960553	0.0172385	0.0680995	2	1
750	19	282181	8661959	0.130999	0.466974	3	1
750	19	8662242	9929551	-0.129472	-0.610747	1	0
750	19	9939269	44339595	0.0434163	0.167163	2	1
750	19	44341248	45001439	-0.182599	-0.938	1	0
750	19	45004180	52249204	0.0739071	0.276627	2	1
750	19	52249460	54265540	-0.122433	-0.571669	1	0
750	19	54291213	56243315	0.0639279	0.241455	2	1
750	19	56243701	59082843	-0.081605	-0.360553	2	1
750	20	68379	62904988	0.0395559	0.152864	2	1
750	21	9907271	48084177	0.029351	0.114559	2	1
750	22	16255891	51216294	0.0816226	0.303407	2	1
751	1	861427	2520873	0.699582	1.08261	7	4
751	1	2524205	26448997	0.0823547	0.144349	4	0
751	1	26487719	28880201	-0.163061	-0.306581	3	0
751	1	28887261	28995143	0.178134	0.305	4
751	1	29010250	35884058	0.540961	0.859936	6	3
751	1	35885296	43918947	0.362944	0.59685	5	2
751	1	43998209	44386445	0.425411	0.690955	6
751	1	44395786	63300478	0.189832	0.324141	4	2
751	1	63301112	149916934	0.0669375	0.117791	4	2
751	1	149919203	153177531	0.131374	0.227471	4	2
751	1	153190620	156880572	0.27051	0.453583	4	2
751	1	156881959	168278147	0.0347323	0.0616371	4	2
751	1	168282040	192312281	-0.481397	-1.02396	2	0
751	1	192316480	200528594	-0.0567153	-0.103233	4	2
751	1	200529954	247081686	0.128751	0.223072	4	2
751	1	247094386	249212631	-0.177952	-0.336196	4	2
751	2	41647	1921122	-0.256673	-0.498099	3
751	2	1925993	43514223	-0.374998	-0.761281	2	1
751	2	43518879	80816579	-0.156562	-0.29375	3	1
751	2	80831351	89161069	-0.378268	-0.768949	2	0
751	2	89161343	138759649	-0.118817	-0.220311	3	1
751	2	138762840	170113856	-0.228926	-0.439959	3	1
751	2	170115588	176046007	-0.0953271	-0.175499	3	1
751	2	176794760	180725698	-0.952723	-2.89794	0	0
751	2	180809957	234741994	-0.130728	-0.24329	3	1
751	2	234746360	242842532	0.113319	0.197082	4	2
751	3	361493	4110227	-0.121709	-0.225875	3	1
751	3	4345184	7340391	-0.476043	-1.01003	2
751	3	7348240	47476722	-0.131737	-0.245246	3	1
751	3	47484432	63938106	-0.0357357	-0.0646562	3	1
751	3	63965541	122679987	-0.202977	-0.386663	3	1
751	3	122807995	129305601	-0.0240204	-0.0433166	3	1
751	3	129324268	197765597	-0.142047	-0.265292	3	1
751	4	53446	8621250	-0.175071	-0.330444	3	0
751	4	9370795	183090436	-0.477677	-1.01427	2	0
751	4	183245264	190903847	-0.655549	-1.53174	1	0
751	5	143281	467018	0.142952	0.246823	4	1
751	5	472051	1816137	0.687515	1.06601	7	3
751	5	1878119	26988424	0.346091	0.5711	5	2
751	5	31267681	44305195	-0.117003	-0.216826	3	1
751	5	44305326	64859343	-0.409259	-0.842813	2	0
751	5	64863440	70952728	0.0868215	0.152006	4	2
751	5	71015109	139887526	-0.167601	-0.315579	3	1
751	5	139887576	141337225	-0.351703	-0.70732	2	1
751	5	141337411	162939205	-0.154798	-0.290277	3	1
[truncated: 1,189 more rows]
