# Supplementary material for: Durvalumab with platinum-pemetrexed for unresectable pleural mesothelioma: survival, genomic and immunologic analyses from the phase 2 PrE0505 trial
Source: Nat Med. 2021 Nov 8;27(11):1910–20. doi: 10.1038/s41591-021-01541-0 (PMC8604731; doi:10.1038/s41591-021-01541-0)
Supplement: Source Data Fig. 5 — Statistical Source Data. [file 41591_2021_1541_MOESM6_ESM.xlsx]

## Sheet: 5d
Name	% Baseline	% Resistance	FDR adj P	Baseline Count	Resistance Count
CAAAGPYEQYF	0.0529661	0	0.515366	3	0
CAAGAAGTLTQYF	0	0.0151378	1	0	1
CAAGGSGELFF	0	0.0151378	1	0	1
CAAKMGRTSTDTQYF	0	0.0302755	0.517114	0	2
CAALGGNTIYF	0.0176554	0	0.515366	1	0
CAALRGGEQFF	0	0.0151378	1	0	1
CAALVEGHYGYTF	0.0176554	0	0.515366	1	0
CAARMGGRTEAFF	0.0353107	0	0.515366	2	0
CAASLQGETQYF	0	0.0151378	1	0	1
CACETSERSLFF	0.0353107	0	0.515366	2	0
CACGRAGAETQYF	0	0.0151378	1	0	1
CACPGTGANNSPLHF	0	0.0151378	1	0	1
CACPKTGPLHNEQFF	0.0176554	0	0.515366	1	0
CACPQKGGGDNSPLHF	0.0176554	0	0.515366	1	0
CACQGSQGNQPQHF	0	0.0151378	1	0	1
CACSGAVLRTDTQYF	0.0353107	0	0.515366	2	0
CACYDEEASNEKLFF	0.0176554	0	0.515366	1	0
CAFQMGQSYF	0.105932	0	0.260137	6	0
CAFTRSSYNEQFF	0.0176554	0	0.515366	1	0
CAGDSTISLGTDTQYF	0	0.0454133	0.515366	0	3
CAGETSTDTQYF	0	0.0151378	1	0	1
CAGGGTTYEQYF	0.0353107	0	0.515366	2	0
CAGQGRGEKLFF	0.0176554	0.0151378	1	1	1
CAGRGQETQYF	0.0353107	0	0.515366	2	0
CAGSQDLPAWPEAFF	0.0353107	0	0.515366	2	0
CAGTGGTGTEAFF	0.0353107	0	0.515366	2	0
CAGVGGLNTEAFF	0.0353107	0	0.515366	2	0
CAHRGDSLAKNIQYF	0.0176554	0	0.515366	1	0
CAIEQGANTGELFF	0.0176554	0	0.515366	1	0
CAIGNPHLNTEAFF	0.0176554	0.0302755	1	1	2
CAIGPGGVPLHF	0.0176554	0	0.515366	1	0
CAIGSTSRGYSPLHF	0.0176554	0	0.515366	1	0
CAIGTSGGFTDTQYF	0	0.0151378	1	0	1
CAIGVGELFF	0	0.0302755	0.517114	0	2
CAIKAENTEAFF	0	0.0151378	1	0	1
CAILAGGNEQFF	0.0176554	0	0.515366	1	0
CAILGLGQNEQFF	0.0353107	0.105964	0.515366	2	7
CAIMETQYF	0.0176554	0	0.515366	1	0
CAIRDGWGANVLTF	0.0176554	0	0.515366	1	0
CAIRGGATLDYGYTF	0.0176554	0	0.515366	1	0
CAIRGGTSPNNEQFF	0	0.0151378	1	0	1
CAIRKDSSYEQYF	0.0353107	0	0.515366	2	0
CAIRPDLGATNEKLFF	0.0176554	0	0.515366	1	0
CAIRQGWREEAEAFF	0.0176554	0	0.515366	1	0
CAIRSPGSSTDTQYF	0.0353107	0	0.515366	2	0
CAIRSSRQGNTGELFF	0	0.0151378	1	0	1
CAIRTVSTNNEQFF	0	0.0151378	1	0	1
CAISAGQGVEKLFF	0	0.0151378	1	0	1
CAISAQGGLSNYGYTF	0.0176554	0	0.515366	1	0
CAISARTGVDGYTF	0.0176554	0	0.515366	1	0
CAISDGEKLFF	0	0.0151378	1	0	1
CAISDLGQGNTGELFF	0.0176554	0	0.515366	1	0
CAISDPGDGYTF	0	0.0151378	1	0	1
CAISDREGAGEKLFF	0	0.0151378	1	0	1
CAISDRGVDIQYF	0	0.0151378	1	0	1
CAISDSPPGGQPQHF	0.0176554	0	0.515366	1	0
CAISDTRKVGNQPQHF	0.0176554	0	0.515366	1	0
CAISEGGLRDYEQYF	0	0.0151378	1	0	1
CAISEGQSSNQPQHF	0	0.0151378	1	0	1
CAISELRIYGYTF	0.0176554	0	0.515366	1	0
CAISEPGQASYEQYF	0	0.0151378	1	0	1
CAISEPQGRGYTF	0.0176554	0	0.515366	1	0
CAISEPRILRDRGTDTQYF	0.0176554	0	0.515366	1	0
CAISEPTTPNYGYTF	0.0176554	0	0.515366	1	0
CAISERVGQGRTDTQYF	0.0176554	0	0.515366	1	0
CAISESAGGAAGELFF	0.0176554	0	0.515366	1	0
CAISESGMNTEAFF	0.0176554	0	0.515366	1	0
CAISESGQQYNEQFF	0.0176554	0.0454133	0.634513	1	3
CAISESGRTQYF	0.0353107	0	0.515366	2	0
CAISESGTSSYEQYF	0.0353107	0.242204	0.125403	2	16
CAISESLAGGFYEQYF	0	0.0151378	1	0	1
CAISESNRDEQYF	0	0.0151378	1	0	1
CAISESNSEAFF	0	0.0151378	1	0	1
CAISESRGSAGTGELFF	0.0176554	0	0.515366	1	0
CAISESRQEGNIQYF	0	0.0151378	1	0	1
CAISESSGGTSTEAFF	0	0.0302755	0.517114	0	2
CAISESSGNNQPQHF	0.0353107	0	0.515366	2	0
CAISESSRSANEKLFF	0.0176554	0.0151378	1	1	1
CAISESSSGGVTDTQYF	0	0.0302755	0.517114	0	2
CAISETGGAFF	0	0.0151378	1	0	1
CAISETTSSYNEQFF	0.0176554	0	0.515366	1	0
CAISEYGGLEPQHF	0.0176554	0	0.515366	1	0
CAISFNPGTGVSYEQYF	0	0.0151378	1	0	1
CAISGGAQGTEGYTF	0	0.0151378	1	0	1
CAISGGGTGHEQYF	0	0.0151378	1	0	1
CAISGGTGDNSPLHF	0.0176554	0	0.515366	1	0
CAISGPGQGLTEAFF	0.0176554	0	0.515366	1	0
CAISGPGVTNTGELFF	0	0.0151378	1	0	1
CAISGQGTSRELFF	0	0.0151378	1	0	1
CAISGRRGNNEQFF	0.0176554	0	0.515366	1	0
CAISLDRDNSPLHF	0.0353107	0	0.515366	2	0
CAISLGRGGNEQFF	0.0176554	0	0.515366	1	0
CAISLRGPSSYEQYF	0	0.0151378	1	0	1
CAISLTGTSSYNEQFF	0	0.0151378	1	0	1
CAISPGGRGNQPQHF	0.0176554	0	0.515366	1	0
CAISSGTGDNSPLHF	0.0176554	0	0.515366	1	0
CAISWSYNEQFF	0.0353107	0	0.515366	2	0
CAISYTTGELRSEQYF	0	0.0151378	1	0	1
CAITPDNTNEQFF	0	0.0151378	1	0	1
CAITQDRVNTEAFF	0	0.0151378	1	0	1
CAITRGQNTEAFF	0	0.0454133	0.515366	0	3
CAITSADTDTQYF	0.0176554	0	0.515366	1	0
CAIWTGLQPQHF	0.0353107	0	0.515366	2	0
CAKGGTGNYEQYF	0.0176554	0	0.515366	1	0
CALSTGEETQYF	0.0176554	0	0.515366	1	0
CALTGPFSTDTQYF	0.0176554	0	0.515366	1	0
CAMGRGQETQYF	0.0529661	0	0.515366	3	0
CANAGTGYNEQFF	0.0353107	0	0.515366	2	0
CANLGALKAYEQYF	0.0176554	0	0.515366	1	0
CANLRGGGGPTLGTDTQYF	0.0176554	0	0.515366	1	0
CANLRTYEQYF	0	0.060551	0.515366	0	4
CANPGPGRLNTEAFF	0.0176554	0	0.515366	1	0
CANRTSGGTWDEQFF	0.0176554	0	0.515366	1	0
CANSPKTVAEQFF	0.0706215	0.0908265	0.761756	4	6
CAPGRLAGNTGELFF	0.0176554	0	0.515366	1	0
CAPMGGKEPSYEQYF	0.0176554	0	0.515366	1	0
CARGQGAATDTQYF	0.0882768	0.0151378	0.515366	5	1
CARGTGSLTDTQYF	0.0353107	0	0.515366	2	0
CARNTF	0.0706215	0	0.515366	4	0
CARRGGTKNIQYF	0	0.0151378	1	0	1
CARRQEPETQYF	0	0.0302755	0.517114	0	2
CARRRGAPIGELFF	0.0176554	0	0.515366	1	0
CARRVVSGGGAGAAAGEQFF	0	0.0151378	1	0	1
CARSEGLSAQPQHF	0	0.0151378	1	0	1
CARSFGGGRGDEQYF	0	0.0151378	1	0	1
CARSLGGGETQYF	0	0.0151378	1	0	1
CARSLGLAGGGNEQFF	0.0176554	0	0.515366	1	0
CARSLVQGIGSPLHF	0.0529661	0.0151378	0.515366	3	1
CARSTIPVTPTGYTF	0.0176554	0	0.515366	1	0
CARTGQGAVREQYF	0.0176554	0	0.515366	1	0
CARYRTGGRQPQHF	0.0176554	0	0.515366	1	0
CASAAGAGDGYTF	0.0176554	0	0.515366	1	0
CASAATGSRGTEAFF	0.0176554	0	0.515366	1	0
CASADRGTKETQYF	0	0.0302755	0.517114	0	2
CASADRLNTEAFF	0	0.0151378	1	0	1
CASAGASGGQVWDEQYF	0.0529661	0	0.515366	3	0
CASAGLAVNTGELFF	0.0176554	0	0.515366	1	0
CASAGRYGYTF	0	0.0151378	1	0	1
CASAGTRPSPLHF	0.0529661	0	0.515366	3	0
CASALEGPSYEQYF	0.0176554	0	0.515366	1	0
CASALGGVSSPLHF	0.0706215	0	0.515366	4	0
CASALRGHSQPQHF	0.0176554	0	0.515366	1	0
CASALTQGGNSPLHF	0.0176554	0	0.515366	1	0
CASANGGGGNSPLHF	0.0176554	0	0.515366	1	0
CASAPGLEKLFF	0	0.0302755	0.517114	0	2
CASAPHGSTDTQYF	0.0176554	0	0.515366	1	0
CASAPRDTQYF	0.0176554	0	0.515366	1	0
CASAQDGAATNEKLFF	0.0353107	0	0.515366	2	0
CASAQPNTGELFF	0.0176554	0	0.515366	1	0
CASASGTGGSGANVLTF	0.0176554	0	0.515366	1	0
CASASWAGYGYTF	0.0176554	0	0.515366	1	0
CASATGDSNQPQHF	0.158898	0.13624	0.81527	9	9
CASATGPYNSPLHF	0.0176554	0	0.515366	1	0
CASATTGSPNYGYTF	0	0.0302755	0.517114	0	2
CASAWGTGGSGTEAFF	0.0176554	0	0.515366	1	0
CASAYRPGDIGQFF	0.0529661	0.0302755	0.670815	3	2
CASCDGKLFF	0	0.0151378	1	0	1
CASCPDTKGWNEQFF	0.0176554	0	0.515366	1	0
CASCPRDFGYEQYF	0.0176554	0	0.515366	1	0
CASDRRGDTEAFF	0.0176554	0	0.515366	1	0
CASDRTSGGINTGELFF	0.0176554	0	0.515366	1	0
CASDSGAEDTQYF	0	0.0151378	1	0	1
CASEATNEKLFF	0.0176554	0	0.515366	1	0
CASEGADTQYF	0.0353107	0	0.515366	2	0
CASEGALDSNYGYTF	0.0353107	0	0.515366	2	0
CASEGGDSGTYEQYF	0.0529661	0	0.515366	3	0
CASEGGEKLFF	0.0353107	0	0.515366	2	0
CASEKGLAGGYTGELFF	0.0176554	0	0.515366	1	0
CASFALRQGSEAFF	0.0353107	0	0.515366	2	0
CASFDRTDPANYGYTF	0.0176554	0	0.515366	1	0
CASFGPGGYTF	0.0176554	0	0.515366	1	0
CASFGQSYEQYF	0	0.0454133	0.515366	0	3
CASFLRVNGYGYTF	0.0176554	0	0.515366	1	0
CASFPTDPQETQYF	0.0176554	0	0.515366	1	0
CASFRQTNTGELFF	0.0176554	0	0.515366	1	0
CASGAARATQETQYF	0.0176554	0	0.515366	1	0
CASGAGAEAFF	0	0.0151378	1	0	1
CASGAGTGGNTIYF	0.0176554	0	0.515366	1	0
CASGASGGAREQFF	0	0.060551	0.515366	0	4
CASGAVRQNIYSGANVLTF	0.0176554	0	0.515366	1	0
CASGDFSNQPQHF	0.0353107	0	0.515366	2	0
CASGDLYSSYNSPLHF	0.0176554	0	0.515366	1	0
CASGDRLNYGYTF	0.0176554	0	0.515366	1	0
CASGDSDRGDGYTF	0.0176554	0	0.515366	1	0
CASGDSYF	0.0176554	0	0.515366	1	0
CASGEGGEEHTQYF	0.0176554	0	0.515366	1	0
CASGEWTNTEAFF	0.0176554	0	0.515366	1	0
CASGFGMTDDPLHYGYTF	0.0176554	0	0.515366	1	0
CASGFIISRILDEQFF	0.0176554	0	0.515366	1	0
CASGGAHTDTQYF	0.0176554	0	0.515366	1	0
CASGGMNTEAFF	0	0.060551	0.515366	0	4
CASGGNRAETQYF	0.0176554	0	0.515366	1	0
CASGGQGVPGELFF	0	0.0151378	1	0	1
CASGGRTNTGELFF	0	0.0454133	0.515366	0	3
CASGGSSYEQYF	0.0176554	0	0.515366	1	0
CASGGTGQETQYF	0	0.0302755	0.517114	0	2
CASGGTTDTQYF	0	0.0151378	1	0	1
CASGISGGRETQYF	0.0176554	0	0.515366	1	0
CASGKGENPYEQYF	0	0.0151378	1	0	1
CASGKGQVSEKLFF	0	0.0151378	1	0	1
CASGKSGGSNEQFF	0	0.0151378	1	0	1
CASGKSVSGNTIYF	0	0.0151378	1	0	1
CASGLAGGREQFF	0.0176554	0	0.515366	1	0
CASGLAHRDRGAKNTEAFF	0.0176554	0	0.515366	1	0
CASGLEAGDTEAFF	0.0176554	0	0.515366	1	0
CASGLEPNTEAFF	0.0529661	0	0.515366	3	0
CASGLGAPNTGELFF	0	0.0151378	1	0	1
CASGLGRAEAFF	0.0176554	0	0.515366	1	0
CASGLLGQIYGYTF	0	0.0151378	1	0	1
CASGLRATNTEAFF	0	0.0151378	1	0	1
CASGLRGNEQFF	0	0.0151378	1	0	1
CASGLTNRGGNEQFF	0.0176554	0	0.515366	1	0
CASGLWRGGYNEQFF	0.0176554	0	0.515366	1	0
CASGLYSPNEKLFF	0.0176554	0	0.515366	1	0
CASGNHADPQETQYF	0.0706215	0.0151378	0.515366	4	1
CASGNRHTGNTIYF	0.0176554	0	0.515366	1	0
CASGNYPSTDTQYF	0.0176554	0	0.515366	1	0
CASGPARQGYQPQHF	0.0176554	0	0.515366	1	0
CASGPDRAYGYTF	0.0176554	0	0.515366	1	0
CASGPGGYNEQFF	0.0176554	0	0.515366	1	0
CASGPGTSLGTQYF	0.0176554	0	0.515366	1	0
CASGPLAKNIQYF	0	0.0454133	0.515366	0	3
CASGPSGGAYNEQFF	0	0.0151378	1	0	1
CASGPSSYEQYF	0.0353107	0	0.515366	2	0
CASGQANEKLFF	0.0176554	0	0.515366	1	0
CASGQGGGQPQHF	0.0176554	0	0.515366	1	0
CASGQGNTEAFF	0	0.0151378	1	0	1
CASGQGRKIGDGYTF	0.0353107	0	0.515366	2	0
CASGQSDQPQHF	0.0529661	0	0.515366	3	0
CASGRAGATDTQYF	0.0176554	0	0.515366	1	0
CASGRAHAGQSRANVLTF	0.0176554	0	0.515366	1	0
CASGRDSSTEAFF	0.0176554	0	0.515366	1	0
CASGRFYTDTQYF	0.0176554	0	0.515366	1	0
CASGRGRSEAFF	0.0176554	0	0.515366	1	0
CASGRLAVDEQFF	0	0.0151378	1	0	1
CASGRTAYAGSQETQYF	0.0176554	0	0.515366	1	0
CASGRTGTLEQYF	0.0176554	0	0.515366	1	0
CASGRTQGEQYF	0	0.0454133	0.515366	0	3
CASGSGGAGETQYF	0.0176554	0	0.515366	1	0
CASGSGGYNEQFF	0.0353107	0	0.515366	2	0
CASGSRGGKETQYF	0	0.0151378	1	0	1
CASGSTTGELFF	0	0.0151378	1	0	1
CASGTGGDIQYF	0	0.0151378	1	0	1
CASGTGGNTEAFF	0.0176554	0	0.515366	1	0
CASGTGTGITYEQYF	0	0.0302755	0.517114	0	2
CASGTQGPNYGYTF	0.0176554	0	0.515366	1	0
CASGTSGYEQYF	0	0.0151378	1	0	1
CASGVAGRTGFRENEQFF	0	0.0151378	1	0	1
CASGVEAGDTEAFF	0.0353107	0	0.515366	2	0
CASGVGFGTEAFF	0.0176554	0	0.515366	1	0
CASGVGVGGLLYEQYF	0	0.0151378	1	0	1
CASGVSYNEQFF	0	0.0151378	1	0	1
CASGWDRGNTEAFF	0.0176554	0	0.515366	1	0
CASGWQTGREQFF	0.0176554	0	0.515366	1	0
CASHERGVPYEQYF	0	0.0151378	1	0	1
CASHGGFSNTGELFF	0.0176554	0	0.515366	1	0
CASHLGGGGTRLQFF	0.0176554	0	0.515366	1	0
CASHRTENTEAFF	0.0176554	0	0.515366	1	0
CASHVSIRSNQPQHF	0.0176554	0	0.515366	1	0
CASHYSGGTDTQYF	0	0.0151378	1	0	1
CASI	0	0.0151378	1	0	1
CASIASPLHF	0.0353107	0.0302755	1	2	2
CASIDARVGYEQYF	0	0.0302755	0.517114	0	2
CASIDTMYNSPLHF	0.0176554	0	0.515366	1	0
CASIEGGGSNEQFF	0.0176554	0	0.515366	1	0
CASIFSRRGETQYF	0.0529661	0.0454133	1	3	3
CASIGGGGAYTEAFF	0.0176554	0	0.515366	1	0
CASIGTASPYEQYF	0.0176554	0	0.515366	1	0
CASIHPRGGKEAFF	0.0176554	0	0.515366	1	0
CASIIAKGSGANVLTF	0	0.0151378	1	0	1
CASIIGDWGYGNTIYF	0.0176554	0	0.515366	1	0
CASILAFRGGNLNEQFF	0	0.0151378	1	0	1
CASILAIGQANTEAFF	0.0176554	0	0.515366	1	0
CASILGQLNTEAFF	0.0176554	0	0.515366	1	0
CASILRREPYNEQFF	0	0.0151378	1	0	1
CASINLGVNSNQPQHF	0	0.0151378	1	0	1
CASIPTGEDQPQHF	0.0353107	0	0.515366	2	0
CASIQGALDEQYF	0.141243	0.0151378	0.385484	8	1
CASIRSGTKNQPQHF	0	0.0151378	1	0	1
CASISFTARNQPQHF	0.0176554	0	0.515366	1	0
CASIVGFQGRAEAFF	0	0.0454133	0.515366	0	3
CASKAGGFRETQYF	0	0.0151378	1	0	1
CASKAPLGGYTF	0.0176554	0	0.515366	1	0
CASKARGAWATNEKLFF	0.0176554	0	0.515366	1	0
CASKDLTGELFF	0.0176554	0	0.515366	1	0
CASKEGAGAPEQYF	0.0176554	0	0.515366	1	0
CASKEGPSPLHF	0.0176554	0	0.515366	1	0
CASKGAGSSYEQYF	0.0176554	0	0.515366	1	0
CASKGAYNEQFF	0.0176554	0	0.515366	1	0
CASKGGGGTYNEQFF	0	0.0151378	1	0	1
CASKGGGPSSTGELFF	0	0.0756888	0.515366	0	5
CASKGGLTDTQYF	0.0176554	0	0.515366	1	0
CASKGLAGEQYF	0.0176554	0	0.515366	1	0
CASKGLAGGVAKNIQYF	0	0.0151378	1	0	1
CASKGLAQGTGELFF	0.0176554	0	0.515366	1	0
CASKGSGGDYNEQFF	0.0176554	0	0.515366	1	0
CASKGWQGGMNTEAFF	0.0176554	0	0.515366	1	0
CASKLLGGGSSGYGYTF	0	0.0151378	1	0	1
CASKLQLSTEAFF	0	0.0151378	1	0	1
CASKNGGAQEQYF	0.0353107	0	0.515366	2	0
CASKNLGLAGENEQFF	0	0.0151378	1	0	1
CASKNRATDTQYF	0.0176554	0	0.515366	1	0
CASKPAGVGSYEQYF	0	0.105964	0.413105	0	7
CASKPGQGANGYTF	0.0176554	0	0.515366	1	0
CASKPGWDQPQHF	0	0.0151378	1	0	1
CASKPWGVSTDTQYF	0.0176554	0	0.515366	1	0
CASKQGRASGNTIYF	0	0.0151378	1	0	1
CASKRDRGIVETQYF	0.0176554	0	0.515366	1	0
CASKRQGADEQFF	0.0176554	0	0.515366	1	0
CASKRQQGWGTQYF	0.0529661	0	0.515366	3	0
CASKSGGRAYEQYF	0.0176554	0	0.515366	1	0
CASKSPDRTNQPQHF	0.0176554	0.060551	0.515366	1	4
CASKSRETANYGYTF	0.0176554	0	0.515366	1	0
CASKTENQPQHF	0.0176554	0.0454133	0.634513	1	3
CASKTLGLAGGTTDTQYF	0.0176554	0.0151378	1	1	1
CASKVQHNTEAFF	0	0.0151378	1	0	1
CASKWAGSTGTQYF	0.0176554	0	0.515366	1	0
CASKWVGTLGGNTIYF	0.0529661	0	0.515366	3	0
CASKYERWFF	0.0176554	0	0.515366	1	0
CASLAGGRDTEAFF	0.0176554	0	0.515366	1	0
CASLAGPLDTQYF	0.0706215	0	0.515366	4	0
CASLEGVEKLFF	0.0353107	0	0.515366	2	0
CASLGRQGGTDTQYF	0.0176554	0.181653	0.156561	1	12
CASLKDRGPEEQYF	0	0.0454133	0.515366	0	3
CASLLSGGYQETQYF	0.0176554	0	0.515366	1	0
CASLPFLAGELFF	0	0.0151378	1	0	1
CASLPGPWTTEAFF	0	0.0454133	0.515366	0	3
CASLPRWANTEAFF	0.0353107	0.0302755	1	2	2
CASLRDGKKYGYTF	0.0176554	0	0.515366	1	0
CASLRPGEETQYF	0.0176554	0	0.515366	1	0
CASLSAGNTYNEQFF	0	0.0151378	1	0	1
CASLSGTSGDLDTQYF	0.0176554	0	0.515366	1	0
CASLSLAGGPIERETQYF	0.0176554	0	0.515366	1	0
CASLTGIAGDYGYTF	0.0176554	0	0.515366	1	0
CASLTVNTGELFF	0	0.0151378	1	0	1
CASMDTGSNEQFF	0.0176554	0	0.515366	1	0
CASMEGGNTGELFF	0.0176554	0	0.515366	1	0
CASMEGLEAFF	0	0.0302755	0.517114	0	2
CASMERVFTGELFF	0.0176554	0	0.515366	1	0
CASMETQYF	0.0353107	0	0.515366	2	0
CASMFLMRGPYEQYF	0.0176554	0	0.515366	1	0
CASMGRFYGYTF	0.0176554	0.105964	0.515366	1	7
CASMGSLSTEAFF	0.0176554	0	0.515366	1	0
CASMGTGLAYEQYF	0.0176554	0	0.515366	1	0
CASMSTGYNGYTF	0.0353107	0	0.515366	2	0
CASMSWGGNQPQHF	0.0176554	0	0.515366	1	0
CASMTQGGAFF	0.0176554	0	0.515366	1	0
CASMWGGTEAFF	0	0.0302755	0.517114	0	2
CASNAGGAGGELFF	0.0176554	0	0.515366	1	0
CASNAGGSGGELFF	0.0353107	0	0.515366	2	0
CASNAGQGNEQFF	0.0353107	0.0302755	1	2	2
CASNEPGARYNEQFF	0.0176554	0	0.515366	1	0
CASNERGHRADQETQYF	0	0.0151378	1	0	1
CASNFGQGGEQYF	0	0.0151378	1	0	1
CASNGGSPYEQYF	0.123588	0.0454133	0.515366	7	3
CASNGRGRGNTEAFF	0.0176554	0	0.515366	1	0
CASNGRIRETQYF	0.0529661	0	0.515366	3	0
CASNGVALNQPQHF	0.0353107	0	0.515366	2	0
CASNHLGRDEAFF	0	0.0151378	1	0	1
CASNHVAGGVDEQFF	0	0.0151378	1	0	1
CASNIDRGQDEQFF	0	0.0454133	0.515366	0	3
CASNIGDQPQHF	0	0.0151378	1	0	1
CASNIGGPGNEQFF	0.0176554	0	0.515366	1	0
CASNKDGYSTNYGYTF	0	0.0454133	0.515366	0	3
CASNLSEQYF	0	0.0151378	1	0	1
CASNLVVGYTF	0.0176554	0	0.515366	1	0
CASNPGGAGLETQYF	0	0.0151378	1	0	1
CASNPGGASYNEQFF	0.0176554	0	0.515366	1	0
CASNPPRGQPYEQYF	0.0176554	0	0.515366	1	0
CASNPRPSNQPQHF	0	0.0151378	1	0	1
CASNPRQGVSSTDTQYF	0	0.0151378	1	0	1
CASNPRTGGRGANTGELFF	0	0.0151378	1	0	1
CASNPTGPGNTIYF	0	0.0151378	1	0	1
CASNPTGPTGGENTEAFF	0.0176554	0	0.515366	1	0
CASNPVGSTDTQYF	0	0.0454133	0.515366	0	3
CASNPYRDSPLHF	0	0.0454133	0.515366	0	3
CASNQGTPADTQYF	0.0176554	0	0.515366	1	0
CASNQRGATAQYF	0.0353107	0	0.515366	2	0
CASNQVGNEQFF	0	0.0151378	1	0	1
CASNRAGSGPYEKLFF	0.0706215	0.0151378	0.515366	4	1
CASNRDRGNTGELFF	0	0.0151378	1	0	1
CASNRGGSSHEQFF	0.0176554	0	0.515366	1	0
CASNRQGQGTDTQYF	0	0.0151378	1	0	1
CASNRQGSNEQFF	0	0.0151378	1	0	1
CASNRWGTGNTIYF	0.0176554	0	0.515366	1	0
CASNSDRAGITEAFF	0	0.0151378	1	0	1
CASNSFTWGSYGYTF	0	0.060551	0.515366	0	4
CASNSGGNNEQFF	0.0176554	0	0.515366	1	0
CASNSPDREVSPLHF	0.0353107	0	0.515366	2	0
CASNWDSSGNTIYF	0.0176554	0	0.515366	1	0
CASPCGIRSTSGGPPYNEQFF	0.0353107	0	0.515366	2	0
CASPGRYTDTQYF	0.0176554	0	0.515366	1	0
CASPGVLGYTF	0.0176554	0	0.515366	1	0
CASPNLPGGGLNTEAFF	0.0176554	0	0.515366	1	0
CASPWQGVDYGYTF	0.0176554	0	0.515366	1	0
CASQGAYEAFF	0	0.0151378	1	0	1
CASQGVLGTDTQYF	0	0.0151378	1	0	1
CASQKGQRGYTF	0.0176554	0	0.515366	1	0
CASQLTGAALPLHF	0.0353107	0	0.515366	2	0
CASQNDAKQPQHF	1.20056	0	9.36983e-21	68	0
CASQNGPADTQYF	0	0.0151378	1	0	1
CASQPQMNTEAFF	0	0.0151378	1	0	1
CASQRDVGNQAFF	0.0176554	0	0.515366	1	0
CASQRGDTDTQYF	0.0353107	0	0.515366	2	0
CASQRYFLSSYNEQFF	0.0176554	0	0.515366	1	0
CASQSGNTIYF	0.0353107	0	0.515366	2	0
CASQTRGTKDTQYF	0.0176554	0	0.515366	1	0
CASRADGNTEAFF	0	0.0302755	0.517114	0	2
CASRADRASSYEQYF	0.0176554	0.0151378	1	1	1
CASRADRSNEKLFF	0.0176554	0	0.515366	1	0
CASRADRTPSYEQYF	0	0.0454133	0.515366	0	3
CASRAFGRYDDTGELFF	0.0353107	0	0.515366	2	0
CASRAGGTDTQYF	0	0.060551	0.515366	0	4
CASRAGGYTF	0.0176554	0	0.515366	1	0
CASRAGVGGAEYTGELFF	0.0529661	0	0.515366	3	0
CASRAIHVTGELFF	0	0.0302755	0.517114	0	2
CASRALAGAYNEQFF	0.0176554	0	0.515366	1	0
CASRAPGGYGYTF	0.0176554	0.0908265	0.515366	1	6
CASRAPGTGSYEQYF	0.0353107	0.0302755	1	2	2
CASRAQEFLNYGYTF	0.0176554	0	0.515366	1	0
CASRAQGKAFF	0.0176554	0	0.515366	1	0
CASRAQGLSGNTIYF	0	0.0302755	0.517114	0	2
CASRARGTDTQYF	0.0176554	0	0.515366	1	0
CASRARGVSSREKLFF	0.0176554	0	0.515366	1	0
CASRARRDYGYTF	0.0176554	0	0.515366	1	0
CASRARTKNIQYF	0.0176554	0	0.515366	1	0
CASRASANTEAFF	0.0353107	0	0.515366	2	0
CASRATGFEAGNTIYF	0	0.0151378	1	0	1
CASRATGHGYTF	0	0.0151378	1	0	1
CASRATRVRVPYNEQFF	0.0176554	0	0.515366	1	0
CASRAVSGANVLTF	0.0353107	0	0.515366	2	0
CASRAYYQLDYEQYF	0.0353107	0	0.515366	2	0
CASRDGDSPSTGELFF	0.0176554	0	0.515366	1	0
CASRDGRAEQYF	0.0882768	0.0908265	1	5	6
CASRDGVQVNTEAFF	0	0.0302755	0.517114	0	2
CASRDKQGWANTEAFF	0.0353107	0	0.515366	2	0
CASRDLRVNTEAFF	0.0176554	0	0.515366	1	0
CASRDPSGTNQPQHF	0	0.060551	0.515366	0	4
CASRDPYSNQPQHF	0	0.0302755	0.517114	0	2
CASRDQTGGDGYTF	0	0.0151378	1	0	1
CASRDRATDTQYF	0	1.02937	2.69698e-16	0	68
CASRDRDGMNTEAFF	0	0.166515	0.0607965	0	11
CASRDREGQPQHF	0.0176554	0.060551	0.515366	1	4
CASRDRGFRAGELFF	0	0.0454133	0.515366	0	3
CASRDRGRETQYF	0	0.0151378	1	0	1
CASRDRGSTDTQYF	0.0529661	0	0.515366	3	0
CASRDRHNSPLHF	0.0176554	0	0.515366	1	0
CASRDRRNYGYTF	0.0529661	0	0.515366	3	0
CASRDRVGSPLHF	0.141243	0.181653	0.662616	8	12
CASRDSQTNYGYTF	0	0.0302755	0.517114	0	2
CASRDSTNEKLFF	0	0.0151378	1	0	1
CASRDSYGYTF	0	0.0151378	1	0	1
CASRDTSSYEQYF	0	0.0151378	1	0	1
CASREAGGLGKTQYF	0	0.0151378	1	0	1
CASREASQETQYF	0.0176554	0.0454133	0.634513	1	3
CASREASYGYTF	0.0176554	0	0.515366	1	0
CASREDRGLGNTIYF	0.0353107	0.0151378	0.606264	2	1
CASREDSGNQPQHF	0.0529661	0	0.515366	3	0
CASREGFYNEQFF	0.0176554	0	0.515366	1	0
CASREGGNQPQHF	0.0176554	0	0.515366	1	0
CASREGGPGIQETQYF	0.0176554	0	0.515366	1	0
CASREGGPNNEQFF	0.0176554	0.0302755	1	1	2
CASREGMNTEAFF	0.0176554	0	0.515366	1	0
CASREGNYGYTF	0	0.0151378	1	0	1
CASRELAGRGNEQFF	0	0.0302755	0.517114	0	2
CASREPDRFQASNYGYTF	0.0176554	0	0.515366	1	0
CASREQSGGRTDTQYF	0.0176554	0	0.515366	1	0
CASRERGKDTQYF	0	0.0151378	1	0	1
CASRETGAEQYF	0.0176554	0	0.515366	1	0
CASRETGQGVSGYTF	0	0.0151378	1	0	1
CASREYLRTGASSYEQYF	0	0.0151378	1	0	1
CASRFDRAEFYEQYF	0.0529661	0	0.515366	3	0
CASRFGGTEAFF	0.0176554	0	0.515366	1	0
CASRFGQGARNTEAFF	0	0.0151378	1	0	1
CASRFRGSGNEKLFF	0.0176554	0	0.515366	1	0
CASRGAALAAPGSNYGYTF	0.0176554	0	0.515366	1	0
CASRGASYEQYF	0.0176554	0	0.515366	1	0
CASRGDGKTYGYTF	0.0176554	0	0.515366	1	0
CASRGDPGYEQYF	0.0176554	0	0.515366	1	0
CASRGEGTGELFF	0	0.0151378	1	0	1
CASRGGAAGELFF	0	0.0151378	1	0	1
CASRGGAGPPLHF	0.0176554	0	0.515366	1	0
CASRGGGTGNEQFF	0.0176554	0	0.515366	1	0
CASRGGGYNEQFF	0.0176554	0	0.515366	1	0
CASRGGHGELFF	0.0176554	0	0.515366	1	0
CASRGGSAGYTF	0.0176554	0	0.515366	1	0
CASRGGSYGYTF	0.0706215	0	0.515366	4	0
CASRGLAGGQETQYF	0	0.0302755	0.517114	0	2
CASRGPEAFF	0	0.0151378	1	0	1
CASRGPGDYEQYF	0.0176554	0	0.515366	1	0
CASRGPGTGNYGYTF	0.0176554	0	0.515366	1	0
CASRGQGHAGELFF	0.0176554	0	0.515366	1	0
CASRGQGPFSYNEQFF	0.0176554	0	0.515366	1	0
CASRGQINSNQPQHF	0.0176554	0.0151378	1	1	1
CASRGSREQYF	0	0.0302755	0.517114	0	2
CASRGTEAFF	0.0176554	0	0.515366	1	0
CASRGTFGSYEQYF	0	0.0151378	1	0	1
CASRGTGGANIQYF	0	0.0151378	1	0	1
CASRGTGGSPLHF	0	0.0151378	1	0	1
CASRGTGPNQPQHF	0.0176554	0	0.515366	1	0
CASRGTGYYNEQFF	0.0176554	0	0.515366	1	0
CASRGTLGGGYTF	0	0.0302755	0.517114	0	2
CASRGTQGEGRTEAFF	0	0.0151378	1	0	1
CASRGTSGSYEQYF	0	0.0151378	1	0	1
CASRGVSSYEQYF	0	0.0151378	1	0	1
CASRGYLRDTEAFF	0.0176554	0	0.515366	1	0
CASRHGYPTIYNEQFF	0.0176554	0	0.515366	1	0
CASRHHRGRLTEAFF	0.0176554	0.0151378	1	1	1
CASRHRDRGGGTEAFF	0.0176554	0	0.515366	1	0
CASRHRGGHEQFF	0	0.0151378	1	0	1
CASRHSGGINYGYTF	0.0353107	0	0.515366	2	0
CASRIAGGPGNEQFF	0.0176554	0	0.515366	1	0
CASRIAGMGQPQHF	0.0176554	0	0.515366	1	0
CASRIGRGATNEKLFF	0	0.0302755	0.517114	0	2
CASRIGSQETQYF	0.0176554	0	0.515366	1	0
CASRIPGQGGTEAFF	0	0.105964	0.413105	0	7
CASRISGGIAGNTIYF	0	0.060551	0.515366	0	4
CASRISGSIDEQYF	0.0176554	0	0.515366	1	0
CASRKGHDNSPLHF	0	0.0302755	0.517114	0	2
CASRKGQGTNPAYSNQPQHF	0	0.0151378	1	0	1
CASRKGRTNTGELFF	0	0.0151378	1	0	1
CASRKGRTSNEQFF	0.0176554	0	0.515366	1	0
CASRKIFGPGELFF	0	0.0454133	0.515366	0	3
CASRKQSHSGNTIYF	0.0176554	0	0.515366	1	0
CASRKRGDRGSEQYF	0.0176554	0	0.515366	1	0
CASRKTGQQDYEQYF	0.0353107	0.0151378	0.606264	2	1
CASRLAGDHYNEQFF	0.0176554	0	0.515366	1	0
CASRLDLDSGQFF	0.0176554	0	0.515366	1	0
CASRLDRGGYGYTF	0.0176554	0	0.515366	1	0
CASRLDVDRGPSNQPQHF	0.0176554	0.0151378	1	1	1
CASRLEQGLGSPLHF	0	0.0151378	1	0	1
CASRLGGDSRETQYF	0.0176554	0	0.515366	1	0
CASRLGGETQYF	0.0353107	0	0.515366	2	0
CASRLGPGWGNTEAFF	0.0176554	0	0.515366	1	0
CASRLGPYSGNTIYF	0	0.423857	7.81749e-06	0	28
CASRLGRTSTDTQYF	0	0.0151378	1	0	1
CASRLGTSEGDTIYF	0	0.0151378	1	0	1
CASRLGVNTEAFF	0.0176554	0	0.515366	1	0
CASRLGVSGANVLTF	0.0353107	0	0.515366	2	0
CASRLGYNSPLHF	0	0.0151378	1	0	1
CASRLIIRAQHF	0	0.0151378	1	0	1
CASRLLGGSGELFF	0.0176554	0	0.515366	1	0
CASRLNRDSNTGELFF	0	0.0151378	1	0	1
CASRLQGRMNTEAFF	0.0176554	0	0.515366	1	0
CASRLQVGEPQHF	0.0176554	0	0.515366	1	0
CASRLRGIYEQYF	0	0.0151378	1	0	1
CASRLRLAGTYNEQFF	0.0176554	0.0302755	1	1	2
CASRLRLTTGELFF	0.0176554	0.0302755	1	1	2
CASRLRRAGANVLTF	0.0353107	0	0.515366	2	0
CASRLSSGSYNEQFF	0.0176554	0	0.515366	1	0
CASRLTPDRRYNSPLHF	0.0176554	0	0.515366	1	0
CASRLTSGGVETQYF	0	0.0151378	1	0	1
CASRLTTTSGAYEQYF	0.0176554	0	0.515366	1	0
CASRLVIATQSPEAFF	0	0.0151378	1	0	1
CASRLVQGATNNEQFF	0.0176554	0	0.515366	1	0
CASRLVQGFGYTF	0.0176554	0	0.515366	1	0
CASRLYYNEQFF	0.0176554	0.0454133	0.634513	1	3
CASRMDGTSNQPQHF	0	0.0151378	1	0	1
CASRMDVSDTQYF	0.0176554	0	0.515366	1	0
CASRMTGARETQYF	0.0176554	0	0.515366	1	0
CASRMVLSPQETQYF	0	0.0151378	1	0	1
CASRMWMGDQPQHF	0.0176554	0	0.515366	1	0
CASRNLAGGDNEQFF	0.0176554	0	0.515366	1	0
CASRNMELNEKLFF	0.0176554	0	0.515366	1	0
CASRNPFAWGDEQYF	0.0529661	0.060551	1	3	4
CASRNPLAVSTDTQYF	0	0.0151378	1	0	1
CASRNTGFSGNTIYF	0	0.060551	0.515366	0	4
CASRNTGWKTEAFF	0	0.0151378	1	0	1
CASRPALATEAFF	0	0.0151378	1	0	1
CASRPCQASYEQYF	0	0.0151378	1	0	1
CASRPDRAPYNSPLHF	0	0.0151378	1	0	1
CASRPDRGGNQPQHF	0.0176554	0	0.515366	1	0
CASRPDYSGANVLTF	0.0176554	0	0.515366	1	0
CASRPEGASITAEAFF	0	0.0151378	1	0	1
CASRPGGADTQYF	0.0176554	0	0.515366	1	0
CASRPGGIGSPLHF	0	0.0151378	1	0	1
CASRPGGYNPEAFF	0.0353107	0	0.515366	2	0
CASRPGLAGGRSPYEQYF	0.0176554	0	0.515366	1	0
CASRPGLNTEAFF	0.0353107	0	0.515366	2	0
CASRPGQGVGFF	0	0.0151378	1	0	1
CASRPGQGYEQYF	0.0176554	0	0.515366	1	0
CASRPGRRGLGNYGYTF	0.0176554	0	0.515366	1	0
CASRPGTGGAYGYTF	0.0176554	0	0.515366	1	0
CASRPGTGGKSPLHF	0.0176554	0	0.515366	1	0
CASRPGTPTGELFF	0.0176554	0	0.515366	1	0
CASRPGTSGGVTDTQYF	0	0.0151378	1	0	1
CASRPGVNTEAFF	0.0353107	0	0.515366	2	0
CASRPIDRPYEQYF	0.0176554	0	0.515366	1	0
CASRPLAGGPDTDTQYF	0.0176554	0	0.515366	1	0
CASRPLRGEIQYF	0.0176554	0	0.515366	1	0
CASRPLVQPATGNTIYF	0.0353107	0	0.515366	2	0
CASRPMGQNQPQHF	0.0176554	0	0.515366	1	0
CASRPNSGLHQPQHF	0.0176554	0	0.515366	1	0
CASRPPGPGGGNTIYF	0.0176554	0	0.515366	1	0
CASRPPGYEQYF	0.141243	0.0302755	0.515366	8	2
CASRPQGGSNQPQHF	0.0353107	0	0.515366	2	0
CASRPQGRDTQYF	0.0176554	0	0.515366	1	0
CASRPQGYTEAFF	0	0.0302755	0.517114	0	2
CASRPQNTGELFF	0.0353107	0	0.515366	2	0
CASRPQQGSSEKLFF	0.0176554	0	0.515366	1	0
CASRPRGRGPLGTPYEQYF	0.0176554	0	0.515366	1	0
CASRPRQGDSPLHF	0	0.0151378	1	0	1
CASRPSGTYTDTQYF	0	0.151378	0.10039	0	10
CASRPSSKNIQYF	0	0.0151378	1	0	1
CASRPTATGELFF	0.0176554	0	0.515366	1	0
CASRPTGSPYEQYF	0.0176554	0	0.515366	1	0
CASRPTSGAQYF	0.0176554	0.0151378	1	1	1
CASRPTSGGSYNEQFF	0.0176554	0	0.515366	1	0
CASRPTTNYGYTF	0	0.454133	2.45734e-06	0	30
CASRPYAGTPTDTQYF	0	0.0151378	1	0	1
CASRQEPGELFF	0.0529661	0.0454133	1	3	3
CASRQGAAKNIQYF	0.0176554	0	0.515366	1	0
CASRQGLGNTIYF	0.0176554	0	0.515366	1	0
CASRQGLNTEAFF	0.0176554	0	0.515366	1	0
CASRQGRTNYGYTF	0	0.0151378	1	0	1
CASRQGYEQYF	0.0529661	0	0.515366	3	0
CASRQRRQGNTEAFF	0.0176554	0	0.515366	1	0
CASRQRTSGGPYNEQFF	0	0.0151378	1	0	1
CASRQRYNSPLHF	0	0.0151378	1	0	1
CASRQSGGVSGELFF	0.0176554	0	0.515366	1	0
CASRQTATGAEAFF	0.0176554	0.0454133	0.634513	1	3
CASRQTGYWQGYEQYF	0.0176554	0	0.515366	1	0
CASRQTSRGDNEQFF	0.0176554	0.0151378	1	1	1
CASRRAASNYGYTF	0	0.0151378	1	0	1
CASRRAGSNQPQHF	0	0.0151378	1	0	1
CASRRAVVGDTQYF	0.0176554	0	0.515366	1	0
CASRRDNSNTGELFF	0.0176554	0	0.515366	1	0
CASRRDSGSNQPQHF	0	0.0151378	1	0	1
CASRRDSRSYGYTF	0.0176554	0	0.515366	1	0
CASRREETQYF	0.0176554	0	0.515366	1	0
CASRRGASNQPQHF	0.0176554	0	0.515366	1	0
CASRRGGLTEAFF	0	0.0151378	1	0	1
CASRRGGTRMNTEAFF	0.0353107	0	0.515366	2	0
CASRRGPTRSEAFF	0.0176554	0.181653	0.156561	1	12
CASRRGPYEQYF	0	0.0454133	0.515366	0	3
CASRRLDRAEETQYF	0.0176554	0	0.515366	1	0
CASRRLVANTGELFF	0.0176554	0	0.515366	1	0
CASRRMVNNQPQHF	0.0176554	0	0.515366	1	0
CASRRPGPEETQYF	0.0176554	0	0.515366	1	0
CASRRQGANREAFF	0.0176554	0	0.515366	1	0
CASRRQGANYGYTF	0.0176554	0	0.515366	1	0
CASRRQGLENTIYF	0.0882768	0.060551	0.742245	5	4
CASRRQGLTEAFF	0.0176554	0	0.515366	1	0
CASRRQGLYSGANVLTF	0	0.105964	0.413105	0	7
CASRRQLGGQETQYF	0.0176554	0.0151378	1	1	1
CASRRQVGYGYTF	0.0176554	0	0.515366	1	0
CASRRRMGGIYEQYF	0.0176554	0	0.515366	1	0
CASRRSGSSGNTIYF	0	0.0151378	1	0	1
CASRRTGLAERETQYF	0	0.0302755	0.517114	0	2
CASRRTGMGEQYF	0	0.0302755	0.517114	0	2
CASRRTGNEQFF	0.0176554	0.0302755	1	1	2
CASRRTSGGAWNEQYF	0.0176554	0	0.515366	1	0
CASRRTSGGQETQYF	0	0.0151378	1	0	1
CASRRTSGIQFF	0	0.0151378	1	0	1
CASRRVHSGAIGNTIYF	0.0176554	0	0.515366	1	0
CASRRVSGELFF	0.0353107	0	0.515366	2	0
CASRSDPFTEAFF	0.0353107	0	0.515366	2	0
CASRSGAFTGELFF	0	0.0151378	1	0	1
CASRSGPFGETQYF	0.0176554	0	0.515366	1	0
CASRSGQGSDTQYF	0	0.0302755	0.517114	0	2
CASRSGTSGVNEQFF	0.0176554	0	0.515366	1	0
CASRSKTGGKETQYF	0.0353107	0	0.515366	2	0
CASRSLGQEGEQYF	0.0353107	0	0.515366	2	0
CASRSLGQYNEQFF	0.0176554	0.0151378	1	1	1
CASRSLGTGHVLTF	0	0.0454133	0.515366	0	3
CASRSPDRGGELFF	0	0.0756888	0.515366	0	5
CASRSPRGYGYTF	0	0.060551	0.515366	0	4
CASRSPRRGPNTEAFF	0.0176554	0	0.515366	1	0
CASRSQGLYAFF	0.0353107	0.0302755	1	2	2
CASRSRAVPYTEAFF	0.0176554	0	0.515366	1	0
CASRSRLDFFPGNEQFF	0.0176554	0	0.515366	1	0
CASRSSGVTGGEQFF	0.0176554	0	0.515366	1	0
CASRSSRVRGNTIYF	0	0.0151378	1	0	1
CASRSSSGGPYNEQFF	0.0353107	0	0.515366	2	0
CASRSTGGSQETQYF	0	0.0151378	1	0	1
CASRSTNTGELFF	0.0176554	0	0.515366	1	0
CASRTAGFGNTEAFF	0	0.121102	0.260137	0	8
CASRTDHRGEQFF	0	0.151378	0.10039	0	10
CASRTGGPSWAGELFF	0.0176554	0.0151378	1	1	1
CASRTGGSTDTQYF	0.0176554	0	0.515366	1	0
CASRTGHQETQYF	0.0176554	0	0.515366	1	0
CASRTGLAGSYEQYF	0.0176554	0.0151378	1	1	1
CASRTGLPYEQYF	0	0.0151378	1	0	1
CASRTGQRPTNEKLFF	0.0176554	0	0.515366	1	0
CASRTGQYYGYTF	0.0176554	0	0.515366	1	0
CASRTIGQGKETQYF	0	0.0302755	0.517114	0	2
CASRTLLPVGEADLGYTF	0.0176554	0	0.515366	1	0
CASRTLNYGYTF	0.0176554	0	0.515366	1	0
CASRTPGLATEQFF	0.582627	1.4835	0.000125881	33	98
CASRTQGASYEQYF	0	0.0151378	1	0	1
CASRTRGANVLTF	0.0176554	0	0.515366	1	0
CASRTRTSGGVIPYEQYF	0.0176554	0	0.515366	1	0
CASRTSGGPSSYEQYF	0.0176554	0	0.515366	1	0
CASRTTGQSEDYEQYF	0.0176554	0	0.515366	1	0
CASRTTGSNQPQHF	0.0353107	0	0.515366	2	0
CASRTVLHSNQPQHF	0.0353107	0	0.515366	2	0
CASRVAGIGYNEQFF	0.0176554	0	0.515366	1	0
CASRVDSPLHF	0.105932	0	0.260137	6	0
CASRVEFAADTQYF	0.0176554	0	0.515366	1	0
CASRVGAGNTIYF	0	0.0151378	1	0	1
CASRVGLENTDTQYF	0	0.0302755	0.517114	0	2
CASRVGRQPQHF	0.0176554	0	0.515366	1	0
CASRVGTGTGNTEAFF	0	0.0151378	1	0	1
CASRVNNEQFF	0.0529661	0	0.515366	3	0
CASRVPGQGYEQYF	0.0353107	0	0.515366	2	0
CASRVRRGINEQYF	0	0.0151378	1	0	1
CASRVTSGADTQYF	0.0176554	0	0.515366	1	0
CASRWADPNTGELFF	0.0176554	0	0.515366	1	0
CASRWGPAGQPQHF	0.0176554	0	0.515366	1	0
CASRWLAGANVLTF	0.0176554	0	0.515366	1	0
CASRWRGAGDKETQYF	0.0176554	0	0.515366	1	0
CASRWRGNANTEAFF	0.0706215	0.0454133	0.712116	4	3
CASRWSSPLHF	0	0.0302755	0.517114	0	2
CASRWTGGLTEAFF	0	0.0302755	0.517114	0	2
CASRWTGHSPLHF	0.0176554	0.060551	0.515366	1	4
CASRYQETQYF	0	0.0151378	1	0	1
CASRYRGQTDTQYF	0.0353107	0	0.515366	2	0
CASRYRGWQFF	0.0176554	0	0.515366	1	0
CASRYSADTGELFF	0	0.0151378	1	0	1
CASRYSGEMNTEAFF	0.0176554	0	0.515366	1	0
CASRYSWTGEVYGYTF	0.0176554	0	0.515366	1	0
CASRYVAGVTNTGELFF	0.0176554	0	0.515366	1	0
CASSAAKANTGELFF	0	0.0151378	1	0	1
CASSAAPGPATTQYF	0.0529661	0.0454133	1	3	3
CASSADGYQPQHF	0.0353107	0	0.515366	2	0
CASSADTNTEAFF	0	0.0151378	1	0	1
CASSAEAGASYGYTF	0.0176554	0	0.515366	1	0
CASSAEGGPNSPLHF	0.0176554	0	0.515366	1	0
CASSAEPGLAGNYEQYF	0.0176554	0	0.515366	1	0
CASSAEYGQQETQYF	0.0176554	0	0.515366	1	0
CASSAFPLGGNEKLFF	0.0353107	0	0.515366	2	0
CASSAGAVGKFF	0.0176554	0	0.515366	1	0
CASSAGDRLGSEQYF	0	0.0908265	0.515366	0	6
CASSAGDRSTEAFF	0	0.0151378	1	0	1
CASSAGEPSTDTQYF	0.0176554	0	0.515366	1	0
CASSAGGADGYTF	0.0176554	0	0.515366	1	0
CASSAGGALNEQFF	0.0176554	0	0.515366	1	0
CASSAGGFRQETQYF	0.0176554	0	0.515366	1	0
CASSAGGGAQTQYF	0.0353107	0	0.515366	2	0
CASSAGGGPPDTQYF	0.0176554	0	0.515366	1	0
CASSAGGGPYEQYF	0	0.0151378	1	0	1
CASSAGGLAAANEQFF	0.0176554	0	0.515366	1	0
CASSAGGLNEQYF	0	0.0151378	1	0	1
CASSAGGLQRETQYF	0.0176554	0	0.515366	1	0
CASSAGGRLAGGTDTQYF	0.0176554	0	0.515366	1	0
CASSAGGRSQPQHF	0	0.0151378	1	0	1
CASSAGGRTEAFF	0.0176554	0	0.515366	1	0
CASSAGGVGQYF	0	0.0151378	1	0	1
CASSAGHRDEQYF	0.0176554	0	0.515366	1	0
CASSAGITYEQYF	0	0.0302755	0.517114	0	2
CASSAGLGSPLHF	0.0176554	0	0.515366	1	0
CASSAGPGRETQYF	0.0176554	0	0.515366	1	0
CASSAGPNTEAFF	0.0353107	0.060551	0.694864	2	4
CASSAGPPGGTDTQYF	0	0.0151378	1	0	1
CASSAGQGAWGYTF	0.0176554	0	0.515366	1	0
CASSAGQGFADTQYF	0	0.0756888	0.515366	0	5
CASSAGQGPDTQYF	0.0176554	0.0151378	1	1	1
CASSAGQKHNEQFF	0	0.0151378	1	0	1
CASSAGQNPYEQYF	0.0176554	0	0.515366	1	0
CASSAGRVNTEAFF	0	0.0151378	1	0	1
CASSAGTANEKLFF	0.0353107	0	0.515366	2	0
CASSAGTDTQYF	0	0.0151378	1	0	1
CASSAGTGGTEAFF	0	0.0151378	1	0	1
CASSAGTGGYEQYF	0.0176554	0	0.515366	1	0
CASSAGTGKANEQFF	0.0176554	0	0.515366	1	0
CASSAGTGVPGTQYF	0.0176554	0	0.515366	1	0
CASSAGTLGYNEQFF	0.0176554	0	0.515366	1	0
CASSAGTQWTDTQYF	0	0.0454133	0.515366	0	3
CASSAGTSETQYF	0	0.0151378	1	0	1
CASSAISETQYF	0.0176554	0	0.515366	1	0
CASSALAREQFF	0.0176554	0	0.515366	1	0
CASSALDQGLQGYTF	0	0.121102	0.260137	0	8
CASSALDRPTEAFF	0.0882768	0	0.452285	5	0
CASSALKDSHSNQPQHF	0.0176554	0.0302755	1	1	2
CASSALLAAPYNEQFF	0.0176554	0.0151378	1	1	1
CASSALLGILGF	0.0176554	0	0.515366	1	0
CASSALPGNTIYF	0.0176554	0	0.515366	1	0
CASSALPPGRRNTGELFF	0.0176554	0	0.515366	1	0
CASSALTAQLYEQYF	0	0.0151378	1	0	1
CASSAMGGAGLADTQYF	0.0529661	0.181653	0.515366	3	12
CASSAMGNTIYF	0.0176554	0.166515	0.260099	1	11
CASSAMGQGVNGYTF	0	0.0151378	1	0	1
CASSAMGQPTDTQYF	0.0176554	0	0.515366	1	0
CASSAPGGSGYTF	0.0176554	0	0.515366	1	0
CASSAPGNRAILSNQPQHF	0	0.0151378	1	0	1
CASSAPGQGAWGQPQHF	0.0176554	0	0.515366	1	0
CASSAPGRTEAFF	0.0882768	0.0151378	0.515366	5	1
CASSAPGTRGEQYF	0.0176554	0	0.515366	1	0
CASSAPTGRQRGYTF	0.0176554	0.0151378	1	1	1
CASSAPTGVGYEQYF	0.0176554	0	0.515366	1	0
CASSAQGVSYTF	0.0176554	0	0.515366	1	0
CASSAQPIPNYGQYF	0	0.0151378	1	0	1
CASSAQTGMNTEAFF	0	0.333031	0.000262511	0	22
CASSARAGAIQETQYF	0.0176554	0	0.515366	1	0
CASSARATDTQYF	0.0176554	0	0.515366	1	0
CASSARDKNTEAFF	0.0176554	0	0.515366	1	0
CASSARFGPSSYNEQFF	0	0.0151378	1	0	1
CASSARGGANYGYTF	0.0882768	0.0151378	0.515366	5	1
CASSARGRTEAFF	0.0176554	0	0.515366	1	0
CASSARQGADSPLHF	0	0.0151378	1	0	1
CASSARQNPYEQYF	0	0.0302755	0.517114	0	2
CASSARRGGLSTNEKLFF	0.0176554	0	0.515366	1	0
CASSARTGELFF	0.706215	0.454133	0.515366	40	30
CASSARTGNTGELFF	0	0.196791	0.0208386	0	13
CASSARTGYQETQYF	0	0.0151378	1	0	1
CASSARVLRGYTF	0.0176554	0	0.515366	1	0
CASSARVPYNEQFF	0.0353107	0	0.515366	2	0
CASSARWNQETQYF	0.0176554	0	0.515366	1	0
CASSASGDSDTQYF	0	0.0151378	1	0	1
CASSASGGLDEKLFF	0.0176554	1.92249	6.31003e-30	1	127
CASSASGGQNTGELFF	0	0.0151378	1	0	1
CASSASGQGAGGYTF	0	0.0756888	0.515366	0	5
CASSASGQYTEAFF	0	0.0151378	1	0	1
CASSASGTAFYEQYF	0.0176554	0	0.515366	1	0
CASSASGTGMYF	0	0.0151378	1	0	1
CASSASGVGHGWGELFF	0.0176554	0	0.515366	1	0
CASSASRALTDTQYF	0	0.0151378	1	0	1
CASSASSGQTYEQYF	0.0176554	0	0.515366	1	0
CASSASTGSYGYTF	0.0176554	0	0.515366	1	0
CASSASYNEQFF	0.0176554	0	0.515366	1	0
CASSATAVGNTEAFF	0	0.0302755	0.517114	0	2
CASSATEQVMNTEAFF	0.0176554	0	0.515366	1	0
CASSATETQYF	0	0.0151378	1	0	1
CASSATGANTEAFF	0.0176554	0	0.515366	1	0
CASSATGAQETQYF	0.0353107	0	0.515366	2	0
CASSATGGANYEQYF	0.0176554	0	0.515366	1	0
CASSATGKERGEQFF	0.0176554	0	0.515366	1	0
CASSATGLHQPQHF	0.0353107	0	0.515366	2	0
CASSATGNYGYTF	0.0176554	0	0.515366	1	0
CASSATPLGGNEKLFF	0	0.0756888	0.515366	0	5
CASSATPSYNEQFF	0.0353107	0.060551	0.694864	2	4
CASSATSGNTIYF	0.0529661	0.0151378	0.515366	3	1
CASSAVGEGLRRFYEQYF	0	0.0151378	1	0	1
CASSAVVGETQYF	0.0176554	0	0.515366	1	0
CASSAWDSGDYNEQFF	0	0.0151378	1	0	1
CASSAWGAAEAFF	0.0176554	0	0.515366	1	0
CASSAWLVIWTGGGLFGELFF	0	0.0151378	1	0	1
CASSAWTASTDTQYF	0	0.0151378	1	0	1
CASSAWTEPNIQYF	0.0176554	0	0.515366	1	0
CASSAYGLSDYGYTF	0	0.0151378	1	0	1
CASSAYQKAQFF	0.0529661	0.0151378	0.515366	3	1
CASSCKRVPQSRANVLTF	0.0176554	0	0.515366	1	0
CASSCSPGTFRGGYTF	0	0.0151378	1	0	1
CASSCSYTILTEAFF	0.0176554	0	0.515366	1	0
CASSDAAGGGSPYSNQPQHF	0.0176554	0	0.515366	1	0
CASSDADRSYGYTF	0.0176554	0	0.515366	1	0
CASSDASGGISGANVLTF	0.0176554	0	0.515366	1	0
CASSDCPSQSRANVLTF	0.0176554	0	0.515366	1	0
CASSDDGDMNTEAFF	0.0176554	0	0.515366	1	0
CASSDDGRGADKNTGELFF	0	0.0151378	1	0	1
CASSDEGQGAGYGYTF	0	0.0151378	1	0	1
CASSDERGTGELFF	0.0176554	0	0.515366	1	0
CASSDERRGGLDEQFF	0	0.0151378	1	0	1
CASSDGCLAGGSSYEQYF	0.0176554	0	0.515366	1	0
CASSDGFNQPQHF	0.0176554	0	0.515366	1	0
CASSDGGGAGEQFF	0	0.0151378	1	0	1
CASSDGHLNTGELFF	0	0.0151378	1	0	1
CASSDGIHGYTF	0.0176554	0	0.515366	1	0
CASSDGPDDQYF	0	0.0151378	1	0	1
CASSDGPGARGYTF	0	0.0151378	1	0	1
CASSDGPGTYEQYF	0.0176554	0	0.515366	1	0
CASSDGPTGSSYNEQFF	0.0353107	0	0.515366	2	0
CASSDGQGDTDTQYF	0.0176554	0	0.515366	1	0
CASSDGQMYTGELFF	0	0.060551	0.515366	0	4
CASSDGTGIYGYTF	0.0176554	0	0.515366	1	0
CASSDGTGLETQYF	0.0353107	0	0.515366	2	0
CASSDGTGNTEAFF	0.0176554	0	0.515366	1	0
CASSDGTVPYGYTF	0	0.060551	0.515366	0	4
CASSDGWTGGSNEQFF	0.0176554	0	0.515366	1	0
CASSDHGAEQFF	0.0176554	0	0.515366	1	0
CASSDHGTGNTEAFF	0	0.0151378	1	0	1
CASSDHLGVSNQPQHF	0.0353107	0	0.515366	2	0
CASSDIPKVLTF	0	0.0151378	1	0	1
CASSDKRTEAFF	0.0176554	0	0.515366	1	0
CASSDKTSGGGRETQYF	0.0176554	0.0151378	1	1	1
CASSDLAQAITGELFF	0	0.0756888	0.515366	0	5
CASSDLDKTLSANTGELFF	0.0176554	0	0.515366	1	0
CASSDLGLAGNTGELFF	0.0176554	0	0.515366	1	0
CASSDLGLVTDTQYF	0.0176554	0	0.515366	1	0
CASSDLKTSRPSNEQFF	0.0176554	0	0.515366	1	0
CASSDLTGPEQYF	0	0.0151378	1	0	1
CASSDPDLGGDEQYF	0.0353107	0	0.515366	2	0
CASSDPGAGNQPQHF	0.0176554	0	0.515366	1	0
CASSDPGFEQYF	0.105932	0	0.260137	6	0
CASSDPGGLGTEAFF	0	0.0151378	1	0	1
CASSDPGTGGGKAFF	0	0.227066	0.00696522	0	15
CASSDPPRGGYNEQFF	0	0.0151378	1	0	1
CASSDPRWAGADTGELFF	0	0.0454133	0.515366	0	3
CASSDPTKGAEAFF	0.0176554	0	0.515366	1	0
CASSDPVGMNTEAFF	0.0176554	0.0151378	1	1	1
CASSDPWKRGTGELFF	0	0.227066	0.00696522	0	15
CASSDQPGQGNEKLFF	0	0.0151378	1	0	1
CASSDRADGTQYF	0.0176554	0.0151378	1	1	1
CASSDRAPMNTEAFF	0	0.0151378	1	0	1
CASSDRDGRSRAPLHF	0.0529661	0	0.515366	3	0
CASSDRDINEKLFF	0.0176554	0	0.515366	1	0
CASSDRDKTYNEQFF	0.0176554	0	0.515366	1	0
CASSDRDYYNEQFF	0.0176554	0	0.515366	1	0
CASSDREKSSYNEQFF	0.0353107	0.0151378	0.606264	2	1
CASSDRGATSGYTF	0.105932	0	0.260137	6	0
CASSDRGDSYEQYF	0	0.0151378	1	0	1
CASSDRGGPTGELFF	0.0353107	0	0.515366	2	0
CASSDRGNTEAFF	0.0176554	0	0.515366	1	0
CASSDRGTGNTIYF	0	0.0151378	1	0	1
CASSDRLAGGLGEQFF	0	0.0302755	0.517114	0	2
CASSDRLEQFF	0	0.0151378	1	0	1
CASSDRLNTEAFF	0.0176554	0.0908265	0.515366	1	6
CASSDRPGTGELFF	0	0.0151378	1	0	1
CASSDRQPFNYGYTF	0.0176554	0	0.515366	1	0
CASSDSELETQYF	0.0176554	0	0.515366	1	0
CASSDSRGGMNEQFF	0	0.0151378	1	0	1
CASSDSSPPEQYF	0	0.0151378	1	0	1
CASSDSSRQETQYF	0.0176554	0	0.515366	1	0
CASSDSWTSGSDTQYF	0.0176554	0	0.515366	1	0
CASSDTDRSVRAPLHF	0.0176554	0	0.515366	1	0
CASSDTGDRGYTF	0.0353107	0	0.515366	2	0
CASSDTGQGLYGYTF	0	0.0151378	1	0	1
CASSDTPQAPFYGYTF	0.353107	0.544959	0.515366	20	36
CASSDTSGGPSTDTQYF	0.0176554	0	0.515366	1	0
CASSDVRGPYEQYF	0.0353107	0	0.515366	2	0
CASSDWSSGANVLTF	0.0529661	0	0.515366	3	0
CASSEAGPSNYGYTF	0.0176554	0.0151378	1	1	1
CASSEAGQDTQYF	0.0706215	0.0756888	1	4	5
CASSEAGQGGSPLHF	0.0176554	0	0.515366	1	0
CASSEAGSGEKLFF	0	0.0151378	1	0	1
CASSEAGTGYGYTF	0.0176554	0.0151378	1	1	1
CASSEALGGEKLFF	0.0353107	0	0.515366	2	0
CASSEALGQLFYEQYF	0.0176554	0	0.515366	1	0
CASSEALRGNSPLHF	0.0176554	0	0.515366	1	0
CASSEALSGNEQFF	0.0353107	0.060551	0.694864	2	4
CASSEAPQGAGGYTF	0.0176554	0.0151378	1	1	1
CASSEAQGSNYGYTF	0.0529661	0.0151378	0.515366	3	1
CASSEAQGYGYTF	0.0353107	0	0.515366	2	0
CASSEARAGGLSSTDTQYF	0.0176554	0	0.515366	1	0
CASSEARGSHLIYEQYF	0	0.0151378	1	0	1
CASSEARGVETQYF	0.0176554	0	0.515366	1	0
CASSEARRGEAFF	0.0176554	0	0.515366	1	0
CASSEAVLGGELFF	0	0.0302755	0.517114	0	2
CASSEAWTGGVYGYTF	0.0176554	0	0.515366	1	0
CASSEDGGRRKTY	0.0176554	0	0.515366	1	0
CASSEDGMNTEAFF	0.158898	0.0454133	0.515366	9	3
CASSEDPRRWGEQFF	0.0176554	0	0.515366	1	0
CASSEDPRTEQFF	0	0.0151378	1	0	1
CASSEDRGYVKLFF	0.0176554	0	0.515366	1	0
CASSEDRITDTQYF	0.0176554	0	0.515366	1	0
CASSEDRPSSYEQYF	0.0176554	0	0.515366	1	0
CASSEDTLPRQFF	0	0.0151378	1	0	1
CASSEDVYNSPLHF	0	0.0151378	1	0	1
CASSEEGYSTEAFF	0.0176554	0	0.515366	1	0
CASSEENTIYF	0.0176554	0	0.515366	1	0
CASSEEQGTAGELFF	0	0.0151378	1	0	1
CASSEERGAKAFF	0.0176554	0.0302755	1	1	2
CASSEFLGREFYEQYF	0	0.0151378	1	0	1
CASSEFPPFEQFF	0.0353107	0	0.515366	2	0
CASSEFRDKSYEQYF	0.0176554	0	0.515366	1	0
CASSEFRGSPLHF	0	0.0908265	0.515366	0	6
CASSEFRGTQYF	0	0.0151378	1	0	1
CASSEGARSWSIYGYTF	0	0.0454133	0.515366	0	3
CASSEGFSEAFF	0	0.0302755	0.517114	0	2
CASSEGGGDRFRYTQYF	0	0.0302755	0.517114	0	2
CASSEGGGQPQHF	0.0176554	0	0.515366	1	0
CASSEGGGRQPQHF	0	0.257342	0.00266854	0	17
CASSEGGPHGQYF	0.0353107	0	0.515366	2	0
CASSEGINQPQHF	0.0176554	0	0.515366	1	0
CASSEGLVGTEQYF	0	0.0151378	1	0	1
CASSEGNERQYF	0.0353107	0	0.515366	2	0
CASSEGQGARQETQYF	0.0176554	0	0.515366	1	0
CASSEGQGFYGYTF	0.0176554	0	0.515366	1	0
CASSEGQGYEQYF	0.0176554	0	0.515366	1	0
CASSEGQVNTEAFF	0.0176554	0	0.515366	1	0
CASSEGRASRGSYEQYF	0	0.0302755	0.517114	0	2
CASSEGRIGYEQYF	0.0176554	0	0.515366	1	0
CASSEGSGNTIYF	0.141243	0.121102	0.805896	8	8
CASSEGSNYGYTF	0.0529661	0.0151378	0.515366	3	1
CASSEGTARPLHF	0.0176554	0.0151378	1	1	1
CASSEGTGERETQYF	0.0176554	0	0.515366	1	0
CASSEGTGGNEQYF	0	0.0151378	1	0	1
CASSEGTGRNEKLFF	0.0176554	0	0.515366	1	0
CASSEGTGSHTQYF	0.0353107	0	0.515366	2	0
CASSEGTVNTGELFF	0	0.0151378	1	0	1
CASSEGYEQYF	0.0176554	0	0.515366	1	0
CASSEHSGNTIYF	0.0176554	0	0.515366	1	0
CASSEIAYDTQYF	0.0176554	0	0.515366	1	0
CASSEIGRRLNQPQHF	0	0.0151378	1	0	1
CASSELAGTQETQYF	0	0.0151378	1	0	1
CASSELGAGDTQYF	0	0.0151378	1	0	1
CASSELGGWGYTF	0.0353107	0	0.515366	2	0
CASSELGVDYGYTF	0.0176554	0	0.515366	1	0
CASSELGVTSTDTQYF	0.0176554	0	0.515366	1	0
CASSELIYNEQFF	0.0176554	0	0.515366	1	0
CASSELRSRPVGGKSKPLSNTGELFF	0.0176554	0	0.515366	1	0
CASSELRYEQYF	0	0.0454133	0.515366	0	3
CASSELTGGYAKAFF	0	0.0302755	0.517114	0	2
CASSEMGGMGETQYF	0	0.0302755	0.517114	0	2
CASSEMNTEAFF	0	0.0302755	0.517114	0	2
CASSENGRNSPLHF	0.0176554	0	0.515366	1	0
CASSENRGNSPLHF	0.0529661	0.060551	1	3	4
CASSEPAGGETQYF	0.0176554	0	0.515366	1	0
CASSEPGARGLMNSPLHF	0.0176554	0	0.515366	1	0
CASSEPGQGYGYTF	0.0176554	0	0.515366	1	0
CASSEPPGSTLADTQYF	2.10099	0.499546	1.09476e-12	119	33
CASSEPRVRYEQYF	0.0176554	0	0.515366	1	0
CASSEPSTDTQYF	0.0353107	0	0.515366	2	0
CASSEQAGGFTDTQYF	0.0353107	0.0151378	0.606264	2	1
CASSEQAGSPYNEQFF	0	0.0151378	1	0	1
CASSEQGGLAKNIQYF	0	0.0151378	1	0	1
CASSEQGPGNQPQHF	0.0353107	0	0.515366	2	0
CASSERAGGGQPQHF	0.0176554	0	0.515366	1	0
CASSERAILGRGNQPQHF	0.0176554	0	0.515366	1	0
CASSERDRALGEAFF	0.0176554	0	0.515366	1	0
CASSERDTQYF	0.0176554	0.060551	0.515366	1	4
CASSERGDRAAHTQYF	0	0.0454133	0.515366	0	3
CASSERGDRADGYTF	0	0.0151378	1	0	1
CASSERGGVAEAFF	0.0353107	0	0.515366	2	0
CASSERGMNTEAFF	0.0176554	0	0.515366	1	0
CASSERGNNEQFF	0	0.060551	0.515366	0	4
CASSERGRIQYF	0.0176554	0	0.515366	1	0
CASSERKGHAYSNQPQHF	0	0.0302755	0.517114	0	2
CASSERLAKNIQYF	0	0.0302755	0.517114	0	2
CASSERLNYGYTF	0.0176554	0	0.515366	1	0
CASSERQGGTDTQYF	0.0176554	0	0.515366	1	0
CASSERSYGYTF	0.0176554	0	0.515366	1	0
CASSERTGGNQPQHF	0.0353107	0	0.515366	2	0
CASSERVAGGPHEQYF	0	0.0151378	1	0	1
CASSESAFPQHF	0.0176554	0	0.515366	1	0
CASSESFHQPQHF	0.0176554	0	0.515366	1	0
CASSESGLTGGALGETQYF	0	0.0151378	1	0	1
CASSESGQYYGYTF	0	0.0454133	0.515366	0	3
CASSESGRGGGYEQYF	0	0.0302755	0.517114	0	2
CASSESGRHLYGYTF	0	0.0151378	1	0	1
CASSESKGHYNEQFF	0.0176554	0	0.515366	1	0
CASSESQGEQYF	0.0176554	0	0.515366	1	0
CASSESQGEQYL	0.0176554	0	0.515366	1	0
CASSESRGSTQYF	0.0176554	0	0.515366	1	0
CASSESRGWRETQYF	0.0176554	0	0.515366	1	0
CASSESRNEQFF	0.0176554	0	0.515366	1	0
CASSESSGRGETQYF	0	0.0302755	0.517114	0	2
CASSESTGYNEKLFF	0.0176554	0	0.515366	1	0
CASSESYEQYF	0.0176554	0	0.515366	1	0
CASSESYSNQPQHF	0.0176554	0	0.515366	1	0
CASSETAGGSSYNEQFF	0.0176554	0	0.515366	1	0
CASSETAKPEQFF	0	0.0151378	1	0	1
CASSETDEQFF	0.0176554	0	0.515366	1	0
CASSETGDSYQPQHF	0.0176554	0	0.515366	1	0
CASSETGGQETQYF	0	0.0151378	1	0	1
CASSETGGVDQPQHF	0	0.0302755	0.517114	0	2
CASSETGNTIYF	0	0.0151378	1	0	1
CASSETGNYGYTF	0.0353107	0	0.515366	2	0
CASSETGTSSYNEQFF	0	0.0151378	1	0	1
CASSETGVATEAFF	0.0176554	0.0151378	1	1	1
CASSETGVITEAFF	0.0176554	0.0151378	1	1	1
CASSETIGDSGYTF	0.0176554	0	0.515366	1	0
CASSETKDSPQHF	0	0.423857	7.81749e-06	0	28
CASSETNTGELFF	0.0353107	0	0.515366	2	0
CASSETRVTSYEQYF	0.0176554	0	0.515366	1	0
CASSETSGALPHTQYF	0	0.0302755	0.517114	0	2
CASSETSVSSYEQYF	0	0.0302755	0.517114	0	2
CASSETVPGTEAFF	0.0176554	0	0.515366	1	0
CASSEVDRAYEQYF	0.0353107	0	0.515366	2	0
CASSEVGFTDTQYF	0.0176554	0	0.515366	1	0
CASSEVGRAYEQYF	0.0529661	0.0151378	0.515366	3	1
CASSEVLAYSYNEQFF	0.0353107	0	0.515366	2	0
CASSEVPGEVAEAFF	0.0176554	0	0.515366	1	0
CASSEVQGRANEKLFF	0.0353107	0	0.515366	2	0
CASSEVRGQNRKKLFF	0.0176554	0	0.515366	1	0
CASSEVRSSYNEQFF	0.0176554	0	0.515366	1	0
CASSEVTKQYF	0.0176554	0	0.515366	1	0
CASSEWGRNEQFF	0	0.0151378	1	0	1
CASSEWRSGKWAEAFF	0.0176554	0	0.515366	1	0
CASSEWTDTDTQYF	0.0353107	0.0454133	1	2	3
CASSEWTTNEKLFF	0	0.0151378	1	0	1
CASSEWVMNTEAFF	0.0176554	0	0.515366	1	0
CASSEYAGRTF	0	0.0151378	1	0	1
CASSEYGTSSPFF	0.0353107	0.0151378	0.606264	2	1
CASSEYIETGGTGELFF	0	0.0302755	0.517114	0	2
CASSFAATGLSYNEQFF	0.0176554	0	0.515366	1	0
CASSFAGAQETQYF	0	0.0151378	1	0	1
CASSFAIAGIYEQYF	0.0176554	0	0.515366	1	0
CASSFAMDEQYF	0	0.0908265	0.515366	0	6
CASSFANAAFTF	0.0176554	0	0.515366	1	0
CASSFAPIDTEAFF	0.105932	0	0.260137	6	0
CASSFAPTDTQYF	0.0706215	0.0151378	0.515366	4	1
CASSFASFAYEQYF	0	0.0151378	1	0	1
CASSFASGGAEQFF	0	0.0151378	1	0	1
CASSFASLMNTGELFF	0.0176554	0	0.515366	1	0
CASSFATGASNSPLHF	0.0176554	0	0.515366	1	0
CASSFAWRGEGEQCF	0.0176554	0	0.515366	1	0
CASSFAWRGEGEQYF	0.0176554	0	0.515366	1	0
CASSFDGTRDTQYF	0.0176554	0	0.515366	1	0
CASSFDGTVYNEQFF	0.0176554	0.0151378	1	1	1
CASSFDRGAYEQYF	0	0.0151378	1	0	1
CASSFDSGASYEQYF	0.0176554	0	0.515366	1	0
CASSFDSGTGDYGYTF	0	0.0151378	1	0	1
CASSFDSLGGNTIYF	0.0353107	0	0.515366	2	0
CASSFEGDGGGEQYF	0	0.0151378	1	0	1
CASSFENSPLHF	0.0176554	0	0.515366	1	0
CASSFEVNYGYTF	0.0176554	0	0.515366	1	0
CASSFFAVSYNEQFF	0.0176554	0	0.515366	1	0
CASSFFGNTRDSRTTGELFF	0.0529661	0.0151378	0.515366	3	1
CASSFFPGTGDNEQFF	0	0.0302755	0.517114	0	2
CASSFFPTSGTYEQYF	0.0176554	0	0.515366	1	0
CASSFFVGQGSYEQYF	0	0.0756888	0.515366	0	5
CASSFGAGGNYGYTF	0.0176554	0	0.515366	1	0
CASSFGATGTVYGYTF	0.0706215	0	0.515366	4	0
CASSFGDREGPGQFF	0	0.0151378	1	0	1
CASSFGDRGVDGYTF	0.0176554	0	0.515366	1	0
CASSFGEDLNTEAFF	0	0.0151378	1	0	1
CASSFGELSGELFF	0.0176554	0	0.515366	1	0
CASSFGEVLSGNTIYF	0	0.060551	0.515366	0	4
CASSFGEYSGNTIYF	0.0176554	0	0.515366	1	0
CASSFGGELFF	0.0176554	0	0.515366	1	0
CASSFGGFNEQFF	0.0353107	0	0.515366	2	0
CASSFGGGELFF	0.0176554	0	0.515366	1	0
CASSFGGGSVGYTF	0.0176554	0	0.515366	1	0
CASSFGGYTEAFF	0.0176554	0	0.515366	1	0
CASSFGHEQYF	0	0.0302755	0.517114	0	2
CASSFGLAGDYEQYF	0.0353107	0	0.515366	2	0
CASSFGLAGGAPDEQYF	0.0529661	0.0151378	0.515366	3	1
CASSFGLGGYGYTF	0.0529661	0	0.515366	3	0
CASSFGLYGYTF	0.105932	0.0756888	0.764453	6	5
CASSFGNTIYF	0.0706215	0.0302755	0.515366	4	2
CASSFGPEISSYNEQFF	0.0176554	0	0.515366	1	0
CASSFGQGINEQFF	0	0.0151378	1	0	1
CASSFGQTGELFF	0	0.0151378	1	0	1
CASSFGRGRTNEKLFF	0.0176554	0	0.515366	1	0
CASSFGRGSYEQYF	0.0176554	0	0.515366	1	0
CASSFGRRTGNTIYF	0	0.0151378	1	0	1
CASSFGRRTNNEQFF	0	0.0151378	1	0	1
CASSFGRTDTQYF	0.0176554	0	0.515366	1	0
CASSFGSGRGEYYGYTF	0.0176554	0	0.515366	1	0
CASSFGSWTGELFF	0	0.0151378	1	0	1
CASSFGTEKLFF	0	0.0151378	1	0	1
CASSFGTGETQYF	0	0.0302755	0.517114	0	2
CASSFGTGSQPQHF	0	0.0302755	0.517114	0	2
CASSFGTGVVSQPQHF	0.0882768	0	0.452285	5	0
CASSFGTGYEQYF	0.0176554	0	0.515366	1	0
CASSFGTSVPGELFF	0.0176554	0	0.515366	1	0
CASSFHRGSEAFF	0.0176554	0	0.515366	1	0
CASSFHSNQPQHF	0.0353107	0	0.515366	2	0
CASSFKGEETQYF	0.0176554	0	0.515366	1	0
CASSFKRGGQETQYF	0.0353107	0	0.515366	2	0
CASSFKSSMELFF	0.0176554	0	0.515366	1	0
CASSFLAGGELFF	0.0176554	0	0.515366	1	0
CASSFLAGTDTQYF	0.0176554	0	0.515366	1	0
CASSFLASGVTGSAKNIQYF	0.0353107	0	0.515366	2	0
CASSFLGAGETQYF	0.0176554	0	0.515366	1	0
CASSFLGGYTF	0	0.0302755	0.517114	0	2
CASSFLGRGGETQYF	0	0.0151378	1	0	1
CASSFLGRYNEQFF	0.0176554	0	0.515366	1	0
CASSFLPAHPQYF	0.0353107	0	0.515366	2	0
CASSFLRSNEQFF	0.0176554	0	0.515366	1	0
CASSFLRTGGVTGELFF	0.0176554	0	0.515366	1	0
CASSFLSEAFF	0.0176554	0.060551	0.515366	1	4
CASSFLSGTDTQYF	0.247175	0.166515	0.515366	14	11
CASSFLSGTGTEAFF	0.0176554	0	0.515366	1	0
CASSFLTGEQYF	0	0.0151378	1	0	1
CASSFLTGGRWNTGELFF	0.0176554	0	0.515366	1	0
CASSFLTSYDYEQYF	0	0.0454133	0.515366	0	3
CASSFLWTGAQGGNTIYF	0.0176554	0	0.515366	1	0
CASSFMGAALGGYTF	0.0176554	0	0.515366	1	0
CASSFMRGGQETQYF	0.0176554	0	0.515366	1	0
CASSFNGGTQETQYF	0	0.0908265	0.515366	0	6
CASSFPDKNIQYF	0.0176554	0.0151378	1	1	1
CASSFPGAGYGYTF	0.0176554	0	0.515366	1	0
CASSFPGGSSYEQYF	0.0353107	0.0151378	0.606264	2	1
CASSFPGLAFPGELFF	0	0.0151378	1	0	1
CASSFPGVGREQFF	0	0.0151378	1	0	1
CASSFPLGQSGPQETQYF	0.0176554	0	0.515366	1	0
CASSFPLPGIDEKLFF	0.0176554	0	0.515366	1	0
CASSFPQGSGANVLTF	0.0176554	0	0.515366	1	0
CASSFPRKGGPYEQYF	0.0176554	0	0.515366	1	0
CASSFPSGVNTGELFF	0	0.0302755	0.517114	0	2
CASSFPTGEAFF	0.0176554	0	0.515366	1	0
CASSFPYPGGPLHF	0.0176554	0	0.515366	1	0
CASSFQATNEKLFF	0	0.0302755	0.517114	0	2
CASSFQGDNTQYF	0.0176554	0	0.515366	1	0
CASSFQGGGELFF	0	0.0151378	1	0	1
CASSFQGNTIYF	0.0353107	0.0151378	0.606264	2	1
CASSFQGQPYNEQFF	0.0176554	0	0.515366	1	0
CASSFQGSYNEQFF	0.0176554	0	0.515366	1	0
CASSFQGVPNEKLFF	0.0176554	0	0.515366	1	0
CASSFQPSSYNEQFF	0	0.0151378	1	0	1
CASSFQQGIVPEAFF	0.0176554	0	0.515366	1	0
CASSFQSTGGYEQYF	0	0.0151378	1	0	1
CASSFQTDNYGYTF	0	0.0151378	1	0	1
CASSFRDRGHSADTQYF	0	0.0151378	1	0	1
CASSFRDRTHYGYTF	0.0353107	0.0302755	1	2	2
CASSFRGANTGELFF	0.0176554	0	0.515366	1	0
CASSFRGASGGPAGNIQYF	0	0.0302755	0.517114	0	2
CASSFRGGPYNEQFF	0	0.0302755	0.517114	0	2
CASSFRGQPGDQPQHF	0	0.0151378	1	0	1
CASSFRGSGTGRNEQYF	0.0176554	0	0.515366	1	0
CASSFRGSQETQYF	0.0176554	0	0.515366	1	0
CASSFRHEKLFF	0	0.0151378	1	0	1
CASSFRQGDEKLFF	0.0176554	0	0.515366	1	0
CASSFRQGEAFF	0	0.0151378	1	0	1
CASSFRRGGYTF	0	0.0151378	1	0	1
CASSFRTGDGQPQHF	0.0353107	0	0.515366	2	0
CASSFRTTGGGGYTF	0	0.0151378	1	0	1
CASSFRVGQGVGGYTF	0.0176554	0	0.515366	1	0
CASSFRVTGKLFF	0.0529661	0	0.515366	3	0
CASSFSDTFTEAFF	0.0353107	0	0.515366	2	0
CASSFSEHTDTQYF	0.0176554	0	0.515366	1	0
CASSFSGDQPQHF	0	0.0151378	1	0	1
CASSFSGEAFF	0.0176554	0	0.515366	1	0
CASSFSGESYGYTF	0.0176554	0	0.515366	1	0
CASSFSGGAETQYF	0	0.0302755	0.517114	0	2
CASSFSGGPGANVLTF	0	0.0151378	1	0	1
CASSFSGGRKETQYF	0.0176554	0	0.515366	1	0
CASSFSGGVSTEAFF	0.0176554	0	0.515366	1	0
CASSFSGQNNEQFF	0.0176554	0	0.515366	1	0
CASSFSGREYQPQHF	0	0.0151378	1	0	1
CASSFSGTHTGELFF	0.0529661	0	0.515366	3	0
CASSFSGVGGPTYEQYF	0	0.0302755	0.517114	0	2
CASSFSIPGSGGQYF	0	0.0151378	1	0	1
CASSFSLAGGNEQFF	0	0.0151378	1	0	1
CASSFSLEETQYF	0	0.0454133	0.515366	0	3
CASSFSMGGFRTDTQYF	0.0176554	0	0.515366	1	0
CASSFSNQPQHF	0.0176554	0	0.515366	1	0
CASSFSPTIGTEAFF	0	0.060551	0.515366	0	4
CASSFSRDQPQHF	0	0.0151378	1	0	1
CASSFSRRQKETQYF	0.0176554	0	0.515366	1	0
CASSFSSRVSYEQYF	0	0.0151378	1	0	1
CASSFSSYNSPLHF	0.0176554	0	0.515366	1	0
CASSFSTGGIYEQYF	0.0176554	0.0151378	1	1	1
CASSFSTGGSAVGEQYF	0	0.0302755	0.517114	0	2
CASSFSVGEGDTQYF	0.0176554	0	0.515366	1	0
CASSFSVNTGELFF	0.0176554	0	0.515366	1	0
CASSFTADQETQYF	0.0353107	0	0.515366	2	0
CASSFTASDGYTF	0.0176554	0	0.515366	1	0
CASSFTGGETQYF	0	0.0151378	1	0	1
CASSFTGGSGNTIYF	0.0176554	0	0.515366	1	0
CASSFTGNQGTQYF	0.0176554	0	0.515366	1	0
CASSFTGQGETQYF	0	0.0151378	1	0	1
CASSFTGTATDTQYF	0.0176554	0	0.515366	1	0
CASSFTGTGGDEQYF	0.0176554	0	0.515366	1	0
CASSFTIRGPGANVLTF	0	0.0151378	1	0	1
CASSFTKKMNTEAFF	0.0176554	0	0.515366	1	0
CASSFTPGGVGDTQYF	0.0176554	0	0.515366	1	0
CASSFTPLTGSYEQYF	0.0176554	0	0.515366	1	0
CASSFTQGYGYTF	0.0176554	0	0.515366	1	0
CASSFTRGDEQFF	0.0176554	0	0.515366	1	0
CASSFTSGQPYGYTF	0.0176554	0	0.515366	1	0
CASSFVAGGTDTQYF	0.0176554	0	0.515366	1	0
CASSFVAGVYNEQFF	0	0.0151378	1	0	1
CASSFVNQVNTEAFF	0.105932	0	0.260137	6	0
CASSFVSGGFNEQFF	0.0176554	0	0.515366	1	0
CASSFVSGTDTQYF	0	0.0151378	1	0	1
CASSFVSGVSSYNEQFF	0	0.0151378	1	0	1
CASSFWSSGGAKPRNEQFF	0.0176554	0	0.515366	1	0
CASSFYEGSEQYF	0.0176554	0	0.515366	1	0
CASSFYGQGSGNTIYF	0	0.0151378	1	0	1
CASSFYLAGQRKIEGAFF	0.0176554	0	0.515366	1	0
CASSFYLTGGNSPLHF	0.0176554	0	0.515366	1	0
CASSFYRASSGANVLTF	0.0353107	0	0.515366	2	0
CASSFYRGSNQPQHF	0	0.0454133	0.515366	0	3
CASSFYRGTDEQFF	0	0.0302755	0.517114	0	2
CASSGAERGANWETQYF	0.0176554	0.0151378	1	1	1
CASSGAGLNTQYF	0.0176554	0	0.515366	1	0
CASSGANTGELFF	0	0.0151378	1	0	1
CASSGASSGGAGTDTQYF	0	0.0151378	1	0	1
CASSGATSYEQYF	0	0.0302755	0.517114	0	2
CASSGDNGNQPQHF	0	0.0302755	0.517114	0	2
CASSGDRETQYF	0.0176554	0	0.515366	1	0
CASSGDRGENEQFF	0.0176554	0	0.515366	1	0
CASSGDSANTGELFF	0	0.0454133	0.515366	0	3
CASSGDVSYEQYF	0.0176554	0	0.515366	1	0
CASSGERANTGELFF	0	0.0151378	1	0	1
CASSGFNGYTF	0	0.0151378	1	0	1
CASSGFQGYIGELFF	0.0176554	0	0.515366	1	0
CASSGGAADTGELFF	0.0176554	0	0.515366	1	0
CASSGGALNTGELFF	0	0.0151378	1	0	1
CASSGGGEQFF	0.211864	0.0151378	0.0516759	12	1
CASSGGGPYNEQFF	0.0176554	0	0.515366	1	0
CASSGGGQPYGYTF	0.0353107	0.151378	0.515366	2	10
CASSGGGQRYNSPLHF	0	0.0151378	1	0	1
CASSGGGVGETQYF	0	0.0151378	1	0	1
CASSGGLATDTQYF	0.0176554	0	0.515366	1	0
CASSGGLGSPLHF	0	0.0151378	1	0	1
CASSGGLGTEAFF	0.0176554	0	0.515366	1	0
CASSGGLPGELFF	0.0353107	0	0.515366	2	0
CASSGGLSGELFF	0	0.0151378	1	0	1
CASSGGNSGPLSYEQYF	0	0.0151378	1	0	1
CASSGGPGNSPLHF	0	0.0151378	1	0	1
CASSGGPNIQYF	0.0176554	0	0.515366	1	0
CASSGGPTDTQYF	0.0176554	0	0.515366	1	0
CASSGGQGTTEAFF	0.0176554	0	0.515366	1	0
CASSGGQPSEQYF	0	0.105964	0.413105	0	7
CASSGGRSYNEQFF	0.0176554	0	0.515366	1	0
CASSGGRYTEAFF	0.0176554	0	0.515366	1	0
CASSGGSVQPQHF	0.0176554	0	0.515366	1	0
CASSGGTADTQYF	0.0176554	0	0.515366	1	0
CASSGGTEQETQYF	0.0176554	0	0.515366	1	0
CASSGGTGLGEKLFF	0.0176554	0	0.515366	1	0
CASSGGTGSLSGNTIYF	0	0.0151378	1	0	1
CASSGGTGSSYEQYF	0	0.0151378	1	0	1
CASSGGTGYNEQFF	0	0.0151378	1	0	1
CASSGGYEQYF	0.0176554	0	0.515366	1	0
CASSGHRGWNSPLHF	0.0176554	0	0.515366	1	0
CASSGISTVSGNTIYF	0	0.0454133	0.515366	0	3
CASSGISYEQYF	0	0.0151378	1	0	1
CASSGKGQPQHF	0	0.0151378	1	0	1
CASSGLAATDTQYF	0.0176554	0.0151378	1	1	1
CASSGLAGGTGANVLTF	0	0.0151378	1	0	1
CASSGLDGNIQYF	0.0176554	0	0.515366	1	0
CASSGLESGKTYGYTF	0.0176554	0	0.515366	1	0
CASSGLGLNTEAFF	0.0176554	0	0.515366	1	0
CASSGLVHFHSDNEQFF	0.0176554	0	0.515366	1	0
CASSGLVRLEIQYF	0.0353107	0	0.515366	2	0
CASSGLVRLETQYF	0.0176554	0	0.515366	1	0
CASSGMGRVSYGYTF	0	0.0151378	1	0	1
CASSGPRGGNTKQETQYF	0.0353107	0.0756888	0.515892	2	5
CASSGQANNSPLHF	0	0.0151378	1	0	1
CASSGQGAEAFF	0	0.0151378	1	0	1
CASSGQGGADTQYF	0.0353107	0	0.515366	2	0
CASSGQGGGKTQYF	0.0176554	0.0151378	1	1	1
CASSGQGGPTEAFF	0	0.0151378	1	0	1
CASSGQGLYEQYF	0	0.0151378	1	0	1
CASSGQGNTGELFF	0.0176554	0	0.515366	1	0
CASSGQGRNSPLHF	0.0176554	0	0.515366	1	0
CASSGQGWSTEAFF	0	0.0151378	1	0	1
CASSGQSGAINIQYF	0.0176554	0	0.515366	1	0
CASSGRDRYEQYF	0	0.0302755	0.517114	0	2
CASSGREYQETQYF	0.0176554	0	0.515366	1	0
CASSGRFGGNTGELFF	0.0176554	0	0.515366	1	0
CASSGRGELFF	0	0.060551	0.515366	0	4
CASSGRGTETQYF	0.0176554	0	0.515366	1	0
CASSGRLDGFSSPLHF	0.0176554	0	0.515366	1	0
CASSGRQGGSPLHF	0.0353107	0	0.515366	2	0
CASSGRQGNSPLHF	0	0.0302755	0.517114	0	2
CASSGRQMNSEAFF	0	0.0302755	0.517114	0	2
CASSGRRGETQYF	0.0353107	0	0.515366	2	0
CASSGRRWIYEQYF	0.0353107	0	0.515366	2	0
CASSGRSNYGYTF	0.105932	0	0.260137	6	0
CASSGRTGNGYTF	0.0176554	0.0302755	1	1	2
CASSGSRGEKETQYF	0.0176554	0	0.515366	1	0
CASSGSRRSGGELFF	0.0353107	0	0.515366	2	0
CASSGSSGFDEQFF	0.0353107	0	0.515366	2	0
CASSGTANTEAFF	0	0.0151378	1	0	1
CASSGTAYQPQHF	0	0.0151378	1	0	1
CASSGTDKAFF	0.0176554	0	0.515366	1	0
CASSGTDRESYTF	0.0176554	0	0.515366	1	0
CASSGTGGDVGELFF	0.0176554	0	0.515366	1	0
CASSGTGGEETQYF	0	0.0454133	0.515366	0	3
CASSGTGNSNSPLHF	0.0176554	0	0.515366	1	0
CASSGTGSGGYTF	0	0.0908265	0.515366	0	6
CASSGTGTGVYEQYF	0.0176554	0	0.515366	1	0
CASSGTGYEQYF	0.0353107	0.0151378	0.606264	2	1
CASSGTRPGSVGNSPLHF	0.0176554	0	0.515366	1	0
CASSGTRQETQYF	0	0.0151378	1	0	1
CASSGTSGGRDTIYF	0	0.0151378	1	0	1
CASSGTVERYNYGYTF	0	0.0151378	1	0	1
CASSGTVGDTQYF	0.0176554	0	0.515366	1	0
CASSGVEGAGETQYF	0.0176554	0	0.515366	1	0
CASSGVGSYNEQFF	0.0176554	0	0.515366	1	0
CASSGWGGGARETQYF	0.105932	0.0151378	0.515366	6	1
CASSGWTRDGFTDTQYF	0.0353107	0	0.515366	2	0
CASSGWTSGGARAF	0.0176554	0	0.515366	1	0
CASSGYRQIPDTQYF	0.0176554	0	0.515366	1	0
CASSHERGTAVETQYF	0.0176554	0	0.515366	1	0
CASSHFREPNTGELFF	0	0.317893	0.00050037	0	21
CASSHGGERNTIYF	0.0176554	0	0.515366	1	0
CASSHGGGILYEQYF	0	0.0151378	1	0	1
CASSHGLAENEQFF	0.0176554	0	0.515366	1	0
CASSHGLAVGTDTQYF	0	0.0302755	0.517114	0	2
CASSHGMGPTGELFF	0.0176554	0	0.515366	1	0
CASSHGQGQGTQYF	0.0176554	0	0.515366	1	0
CASSHGTAGELFF	0.0176554	0	0.515366	1	0
CASSHGTSSYEQYF	0.0353107	0	0.515366	2	0
CASSHLGGGPRELFF	0	0.0151378	1	0	1
CASSHLGTSGPRATQYF	0.0353107	0.0302755	1	2	2
CASSHLPGGGTDTQYF	0.0176554	0	0.515366	1	0
CASSHLQRKNIQYF	0.0353107	0	0.515366	2	0
CASSHLRGLVLGQTNEQFF	0.0176554	0	0.515366	1	0
CASSHNCYTGELFF	0.0176554	0	0.515366	1	0
CASSHNQMNTEAFF	0	0.0454133	0.515366	0	3
CASSHPGGRNTEAFF	0.0176554	0	0.515366	1	0
CASSHPGQGYNEQFF	0	0.0302755	0.517114	0	2
CASSHPMWRARGTEAFF	0	0.0151378	1	0	1
CASSHPTAQWDLPSNYGYTF	0	0.0151378	1	0	1
CASSHQGRAGELFF	0	0.0151378	1	0	1
CASSHQTGDSEQFF	0	0.0151378	1	0	1
CASSHRERTGELFF	0.0176554	0	0.515366	1	0
CASSHRFGAGNTDTQYF	0.0176554	0	0.515366	1	0
CASSHRGMGETQYF	0	0.0151378	1	0	1
CASSHRGRGLEQYF	0.0176554	0	0.515366	1	0
CASSHRIGTATDTQYF	0.0176554	0	0.515366	1	0
CASSHRLVQETQYF	0.0176554	0	0.515366	1	0
CASSHRPPNTEAFF	0.0353107	0.0302755	1	2	2
CASSHRRGPYNEQFF	0	0.0151378	1	0	1
CASSHRWDTEAFF	0	0.257342	0.00266854	0	17
CASSHSGRTTYEQYF	0.0176554	0	0.515366	1	0
CASSHSGTGGRNTEAFF	0.0176554	0	0.515366	1	0
CASSHSRGSNQPQHF	0.0353107	0.0151378	0.606264	2	1
CASSHSRGSNQPQNF	0.0176554	0	0.515366	1	0
CASSHSRGSTEAFF	0	0.0302755	0.517114	0	2
CASSHSVKNNSPLHF	0.0176554	0	0.515366	1	0
CASSHTAGMNYEQYF	0	0.0151378	1	0	1
CASSHTGHYEQYF	0.0176554	0.0151378	1	1	1
CASSHTRDTDTQYF	0.0176554	0	0.515366	1	0
CASSHVQGTEAFF	0.0353107	0	0.515366	2	0
CASSIAGAGHNEQFF	0.0176554	0	0.515366	1	0
CASSIAGAPDTQYF	0.0176554	0	0.515366	1	0
CASSIAGGRNNEQFF	0.0176554	0	0.515366	1	0
CASSIAHTGYNEQFF	0.0176554	0	0.515366	1	0
CASSIAPSDQPQHF	0	0.0151378	1	0	1
CASSIDAPHLGAGGDEQFF	0.0176554	0	0.515366	1	0
CASSIDGLDGYTF	0.105932	0	0.260137	6	0
CASSIDLNTEAFF	0	0.0302755	0.517114	0	2
CASSIDPGVTGELFF	0	0.0151378	1	0	1
CASSIDRGSRRDQPQHF	0.0353107	0	0.515366	2	0
CASSIDSATNEKLFF	0.0176554	0	0.515366	1	0
CASSIDSGVYEQYF	0.0353107	0	0.515366	2	0
CASSIDSLNSPLHF	0	0.0302755	0.517114	0	2
CASSIEAADHYEQYF	0.0176554	0	0.515366	1	0
CASSIEGAGQFF	0.0176554	0	0.515366	1	0
CASSIEGLSSYNEQFF	0.0176554	0	0.515366	1	0
CASSIEGVSPLHF	0.0176554	0	0.515366	1	0
CASSIELSSGSYGYTF	0.0176554	0.0302755	1	1	2
CASSIGAGVNYGYTF	0.0176554	0	0.515366	1	0
CASSIGDRTITDTQYF	0.0176554	0	0.515366	1	0
CASSIGGAHTEAFF	0.0176554	0.0151378	1	1	1
CASSIGGGPYEQYF	0	0.0302755	0.517114	0	2
CASSIGGKEQFF	0.0176554	0	0.515366	1	0
CASSIGGKVNTEAFF	0	0.0151378	1	0	1
CASSIGGNSGANVLTF	0	0.0302755	0.517114	0	2
CASSIGGNTDTQYF	0	0.0151378	1	0	1
CASSIGGNTEAFF	0.0176554	0	0.515366	1	0
CASSIGGRQSDTQYF	0	0.0151378	1	0	1
CASSIGGSGYTF	0.0176554	0	0.515366	1	0
CASSIGGSYNEQFF	0.0176554	0	0.515366	1	0
CASSIGITSGGATKFF	0.0176554	0	0.515366	1	0
CASSIGLAPTDTQYF	0.0176554	0	0.515366	1	0
CASSIGMNTEAFF	0.0882768	0.227066	0.515366	5	15
CASSIGPPGGYTF	0	0.0151378	1	0	1
CASSIGQAGATDTQYF	0.0176554	0	0.515366	1	0
CASSIGQGGGYTF	0.0706215	0	0.515366	4	0
CASSIGQHTQYF	0	0.0151378	1	0	1
CASSIGQNTDTQYF	0.0176554	0	0.515366	1	0
CASSIGRAGEQFF	0	0.666061	4.7818e-10	0	44
CASSIGRGHRNTEAFF	0.0176554	0.0151378	1	1	1
CASSIGRRQRNTIYF	0.0176554	0	0.515366	1	0
CASSIGSATDTQYF	0	0.0151378	1	0	1
CASSIGSGANVLTF	0.0176554	0	0.515366	1	0
CASSIGSTGEAFF	0.0176554	0	0.515366	1	0
CASSIGTDSSYNSPLHF	0.0176554	0	0.515366	1	0
CASSIGTGETDTQYF	0.0353107	0	0.515366	2	0
CASSIGTSGGLGFHTDTQYF	0.0176554	0	0.515366	1	0
CASSIGYRGPKVPLATDTQYF	0.0176554	0	0.515366	1	0
CASSIHLDSHSPKNIQYF	0	0.0454133	0.515366	0	3
CASSIHLSSYNEQFF	0	0.060551	0.515366	0	4
CASSIIFGVHAGELFF	0.0176554	0	0.515366	1	0
CASSIIGGSTEAFF	0.0176554	0	0.515366	1	0
CASSIIQGNSEAFF	0.0176554	0	0.515366	1	0
CASSIIRAGTGELFF	0.0176554	0	0.515366	1	0
CASSIKAGATYGYTF	0.0176554	0	0.515366	1	0
CASSIKGGPNTEAFF	0.0176554	0	0.515366	1	0
CASSIKLNTEAFF	0	0.0302755	0.517114	0	2
CASSILAGGTDTQYF	0.0176554	0	0.515366	1	0
CASSILAGRQETQYF	0.0176554	0.0302755	1	1	2
CASSILLGNEAFF	0.0706215	0	0.515366	4	0
CASSILPVLGAPDGYTF	0.0529661	0.060551	1	3	4
CASSILSEVNQPQHF	0	0.0302755	0.517114	0	2
CASSILSGGINEQYF	0.0529661	0	0.515366	3	0
CASSINFGTDRTDNEQFF	0	0.0151378	1	0	1
CASSINGGTLTTNYGYTF	0	0.0151378	1	0	1
CASSINGRGADTQYF	0.0529661	0	0.515366	3	0
CASSINPGTSEYEQYF	0	0.0151378	1	0	1
CASSINQGVDQPQHF	0	0.0151378	1	0	1
CASSINRDRDDEQYF	0.0176554	0	0.515366	1	0
CASSIPGAQGEAFF	0	0.0151378	1	0	1
CASSIPGGVGTDTQYF	0	0.0151378	1	0	1
CASSIPKSWGHEQFF	0	0.0454133	0.515366	0	3
CASSIPPGQGTDTQYF	0	0.0151378	1	0	1
CASSIPRVGEKLFF	0.0176554	0	0.515366	1	0
CASSIQAYQPQHF	0.0176554	0	0.515366	1	0
CASSIQDRGNQPQHF	0	0.105964	0.413105	0	7
CASSIQEIDEQYF	0	0.0151378	1	0	1
CASSIQGARDTQYF	0	0.0302755	0.517114	0	2
CASSIQGDRGYEQYF	0.0353107	0	0.515366	2	0
CASSIQGGSTEAFF	0.0176554	0	0.515366	1	0
CASSIQLDRVLFKFF	0.0176554	0	0.515366	1	0
CASSIQRQGSNQPQHF	0	0.0151378	1	0	1
CASSIQSSFNEQFF	0	0.0151378	1	0	1
CASSIQTLDEKLFF	0.105932	0	0.260137	6	0
CASSIRDRGLDEQYF	0	0.0151378	1	0	1
CASSIREAASTDTQYF	0.0176554	0	0.515366	1	0
CASSIRGQSYEQYF	0.0176554	0	0.515366	1	0
CASSIRKDTGELFF	0.0353107	0	0.515366	2	0
CASSIRPGTTDTQYF	0.0706215	0.0756888	1	4	5
CASSIRRGGNNEQFF	0	0.0151378	1	0	1
CASSIRRGVQETQYF	0	0.0302755	0.517114	0	2
CASSIRSNQPQHF	0	0.0151378	1	0	1
CASSIRSSYEQYF	0.0176554	0	0.515366	1	0
CASSIRTGLGCGELFF	0.0176554	0	0.515366	1	0
CASSIRTGLGFGELFF	0.0176554	0	0.515366	1	0
CASSISGTGGWETQYF	0.0176554	0	0.515366	1	0
CASSISGTGNTGELFF	0	0.0151378	1	0	1
CASSISGTVSGYTF	0.0176554	0	0.515366	1	0
CASSISRLAGAPLFF	0	0.0151378	1	0	1
CASSISRTANYGYTF	0.0176554	0	0.515366	1	0
CASSISSNEQFF	0.0353107	0	0.515366	2	0
CASSISSQGGTGELFF	0.0176554	0	0.515366	1	0
CASSISSWEPQHF	0.0176554	0.0151378	1	1	1
CASSISYLYEQYF	0.0176554	0	0.515366	1	0
CASSITQIATNEKLFF	0.0176554	0	0.515366	1	0
CASSITTQQGYEQYF	0	0.0151378	1	0	1
CASSIVAGGVHEQFF	0.0176554	0	0.515366	1	0
CASSIWAGSLAKNIQYF	0.0176554	0	0.515366	1	0
CASSIWQPNTGELFF	0.0176554	0	0.515366	1	0
CASSIYSGVTYNEQFF	0.0176554	0	0.515366	1	0
CASSKALKDSGEVTGRAFF	0	0.0151378	1	0	1
CASSKAVDIQPQHF	0.0176554	0	0.515366	1	0
CASSKAVGNGEKLFF	0	0.0151378	1	0	1
CASSKDLAVDSPLHF	0	0.0302755	0.517114	0	2
CASSKDRETRDTGELFF	0.0353107	0	0.515366	2	0
CASSKDRVREQYF	0.0176554	0.0302755	1	1	2
CASSKDWDRGLRYF	0.0353107	0	0.515366	2	0
CASSKEGQPYGYTF	0.0176554	0	0.515366	1	0
CASSKEGVSSYNEQFF	0.0706215	0	0.515366	4	0
CASSKETGHTF	0.0882768	0	0.452285	5	0
CASSKGDTGGTEAFF	0	0.0151378	1	0	1
CASSKGGREISNYGYTF	0.0176554	0	0.515366	1	0
CASSKGHITNYGYTF	0.0176554	0	0.515366	1	0
CASSKGLPGGRRPRSLF	0.0176554	0.196791	0.102909	1	13
CASSKGQGAGNTEAFF	0.0176554	0	0.515366	1	0
CASSKGSILAGGPLEQYF	0.0176554	0	0.515366	1	0
CASSKGTGELFF	0.0353107	0	0.515366	2	0
CASSKGWDTQYF	0	0.0151378	1	0	1
CASSKIFEGGNTGELFF	0	0.0151378	1	0	1
CASSKLKRGGPSYNEQFF	0.0176554	0	0.515366	1	0
CASSKLLTGGGYNEQFF	0	0.0151378	1	0	1
CASSKNRETQYF	0	0.0151378	1	0	1
CASSKPAPIYHNSPLHF	0	0.0151378	1	0	1
CASSKPCGVYEQYF	0.0706215	0	0.515366	4	0
CASSKQGGADGYTF	0	0.0151378	1	0	1
CASSKQGLDEQYF	0	0.0151378	1	0	1
CASSKRDSNQPQHF	0	0.0151378	1	0	1
CASSKRGGQETQYF	0	0.0151378	1	0	1
CASSKSGQGVEETQYF	0.0176554	0	0.515366	1	0
CASSKTGDKETQYF	0.0176554	0	0.515366	1	0
CASSKTGSQFHPSTGQDEKLFF	0	0.0302755	0.517114	0	2
CASSKTRTSGARIEQYF	0.0176554	0	0.515366	1	0
CASSKTTGDNQPQHF	0.0176554	0	0.515366	1	0
CASSKVVRGHGYTF	0	0.0151378	1	0	1
CASSKYISPGTGSYNEQFF	0	0.0302755	0.517114	0	2
CASSKYRDGPTSGNTIYF	0	0.0151378	1	0	1
CASSLAADRGHVRNTIYF	0.0176554	0	0.515366	1	0
CASSLAAGAETQYF	0	0.0151378	1	0	1
CASSLAAGGDEQFF	0	0.0756888	0.515366	0	5
CASSLAAGGGYTF	0.0176554	0	0.515366	1	0
CASSLAAGGPHYNEQFF	0.0176554	0	0.515366	1	0
CASSLAAGGSTDTQYF	0.0176554	0	0.515366	1	0
CASSLAAGGYNEQFF	0	0.0151378	1	0	1
CASSLAAGRSSYEQYF	0.0176554	0	0.515366	1	0
CASSLAAGVWTEAFF	0.0176554	0	0.515366	1	0
CASSLAANPYEQYF	0	0.0151378	1	0	1
CASSLAASPTGEQYF	0	0.0151378	1	0	1
CASSLAASYEQYF	0	0.0151378	1	0	1
CASSLADGQETQYF	0.0176554	0	0.515366	1	0
CASSLADLEAFF	0.0176554	0	0.515366	1	0
CASSLADRGFDEQYF	0.0176554	0	0.515366	1	0
CASSLADRGPYEQYF	0	0.0151378	1	0	1
CASSLAETPYGYTF	0.0353107	0.0302755	1	2	2
CASSLAETQYF	0.0176554	0	0.515366	1	0
CASSLAEVWGGYTF	0	0.0151378	1	0	1
CASSLAGAGTEQFF	0.0353107	0	0.515366	2	0
CASSLAGASGGYTF	0.0176554	0	0.515366	1	0
CASSLAGASSDEQFF	0	0.0151378	1	0	1
CASSLAGASTGELFF	0	0.0151378	1	0	1
CASSLAGAVEAFF	0.0176554	0	0.515366	1	0
CASSLAGDGYEQYF	0	0.0151378	1	0	1
CASSLAGFETQYF	0.0176554	0	0.515366	1	0
CASSLAGFWEQFF	0.0176554	0	0.515366	1	0
CASSLAGGGQYF	0.0176554	0	0.515366	1	0
CASSLAGGKDTQYF	0.0176554	0	0.515366	1	0
CASSLAGGNTEAFF	0.0176554	0	0.515366	1	0
CASSLAGGSGNTIYF	0.0176554	0	0.515366	1	0
CASSLAGGTEAFF	0	0.0151378	1	0	1
CASSLAGGTNYGYTF	0.0353107	0	0.515366	2	0
CASSLAGGYNEQFF	0.0176554	0	0.515366	1	0
CASSLAGINTGELFF	0	0.0151378	1	0	1
CASSLAGIYGYTF	0	0.0151378	1	0	1
CASSLAGKGGTDTQYF	0.0176554	0	0.515366	1	0
CASSLAGLAGRPDTQYF	0	0.0151378	1	0	1
CASSLAGLARNEQYF	0.0176554	0	0.515366	1	0
CASSLAGLDSGELFF	0	0.0302755	0.517114	0	2
CASSLAGLNTGELFF	0	0.0151378	1	0	1
CASSLAGLRGYTF	0	0.0302755	0.517114	0	2
CASSLAGPGYEQYF	0.0176554	0	0.515366	1	0
CASSLAGPPNYGYTF	0.0353107	0	0.515366	2	0
CASSLAGPTNSPLHF	0	0.0151378	1	0	1
CASSLAGQGAYEQYF	0.0176554	0	0.515366	1	0
CASSLAGQGGSGYTF	0.0176554	0	0.515366	1	0
CASSLAGQGLGEQYF	0.0353107	0	0.515366	2	0
CASSLAGQLIGYEQYF	0.0176554	0	0.515366	1	0
CASSLAGQNNSPLHF	0.0176554	0	0.515366	1	0
CASSLAGQNTEAFF	0.0176554	0	0.515366	1	0
CASSLAGQTIGAEAFF	0	0.0302755	0.517114	0	2
CASSLAGREAGYTF	0	0.0151378	1	0	1
CASSLAGRGQETQYF	0.0529661	0	0.515366	3	0
CASSLAGRLVEQYF	0.0176554	0	0.515366	1	0
CASSLAGSGLNTEAFF	0	0.0151378	1	0	1
CASSLAGSSTEAFF	0.0176554	0	0.515366	1	0
CASSLAGSTEAFF	0.0176554	0	0.515366	1	0
CASSLAGSYEQYF	0	0.0756888	0.515366	0	5
CASSLAGTGGEQYF	0	0.13624	0.156561	0	9
CASSLAGTGPYEQYF	0.0176554	0	0.515366	1	0
CASSLAGTRLETQYF	0.0176554	0	0.515366	1	0
CASSLAGTYEQYF	0	0.0151378	1	0	1
CASSLAGVLGYEQYF	0.0176554	0	0.515366	1	0
CASSLAHDQYGYTF	0.0706215	0	0.515366	4	0
CASSLAHGTNTEAFF	0	0.0151378	1	0	1
CASSLAHRGHSGNTIYF	0.0176554	0	0.515366	1	0
CASSLALGAEAFF	0	0.0151378	1	0	1
CASSLALGGDSGELFF	0.0176554	0.0151378	1	1	1
CASSLALGSVRELFF	0	0.0151378	1	0	1
CASSLALHGELFF	0.0176554	0.0151378	1	1	1
CASSLALIWGSNTEAFF	0.0176554	0	0.515366	1	0
CASSLALLSDEQYF	0	0.0151378	1	0	1
CASSLALRSTDTQYF	0.0176554	0	0.515366	1	0
CASSLALSGGAFHDEQFF	0.0176554	0	0.515366	1	0
CASSLALTSGGETQYF	0.0176554	0	0.515366	1	0
CASSLAMAGGQNEQFF	0.0176554	0	0.515366	1	0
CASSLAMGAAANSPLHF	0.0176554	0	0.515366	1	0
CASSLANLQAHEQYF	0.0176554	0	0.515366	1	0
CASSLAPASSYEQYF	0	0.121102	0.260137	0	8
CASSLAPGDSPLHF	0.0176554	0	0.515366	1	0
CASSLAPGLAGVISTDTQYF	0.0176554	0	0.515366	1	0
CASSLAPGPTYEQYF	0.0176554	0	0.515366	1	0
CASSLAPRTVDTQYF	0	0.0151378	1	0	1
CASSLAPSGGANEQYF	0	0.0151378	1	0	1
CASSLAPTSREQFF	0.0176554	0	0.515366	1	0
CASSLAQGATGYTF	0.0176554	0	0.515366	1	0
CASSLAQGGSGNTIYF	0	0.0151378	1	0	1
CASSLAQGSYNEQFF	0.0176554	0	0.515366	1	0
CASSLAQVQGPYNEQFF	0	0.0151378	1	0	1
CASSLARANTEAFF	0	0.0151378	1	0	1
CASSLARFDTDTQYF	0.0176554	0	0.515366	1	0
CASSLARGAGELFF	0.0176554	0	0.515366	1	0
CASSLARGLGQPQHF	0	0.0151378	1	0	1
CASSLARGRGHGYTF	0	0.0151378	1	0	1
CASSLARQANYGYTF	0	0.0151378	1	0	1
CASSLARTDNNEQFF	0	0.0302755	0.517114	0	2
CASSLASETQYF	0	0.0151378	1	0	1
CASSLASGGSGNTIYF	0.0706215	0.0302755	0.515366	4	2
CASSLASGGTQTQYF	0.0176554	0	0.515366	1	0
CASSLASLGGGAQEQYF	0.0176554	0	0.515366	1	0
CASSLASTPNQPQHF	0.0176554	0	0.515366	1	0
CASSLATGIGETQYF	0.0176554	0	0.515366	1	0
CASSLATGWETQYF	0.0176554	0.0151378	1	1	1
CASSLATVTDTQYF	0	0.0151378	1	0	1
CASSLAVEGRNYGYTF	0.0353107	0.060551	0.694864	2	4
CASSLAVGATYNEQFF	0	0.060551	0.515366	0	4
CASSLAVQSTDTQYF	0	0.0151378	1	0	1
CASSLAVTGGRYEQYF	0.0176554	0	0.515366	1	0
CASSLAWDRGNTGELFF	0	0.0302755	0.517114	0	2
CASSLAWDYEQYF	0	0.0454133	0.515366	0	3
CASSLDALGVPSNEQFF	0	0.0151378	1	0	1
CASSLDASGPGELFF	0.0176554	0	0.515366	1	0
CASSLDGFTDTQYF	0.0176554	0	0.515366	1	0
CASSLDGGDTQYF	0	0.0302755	0.517114	0	2
CASSLDGGYGKNIQYF	0.0706215	0.105964	0.577065	4	7
CASSLDGGYTF	0.0176554	0.0151378	1	1	1
CASSLDGINEKLFF	0	0.0151378	1	0	1
CASSLDGRPNTEAFF	0.0706215	0.0908265	0.761756	4	6
CASSLDGRRGYTF	0.0176554	0	0.515366	1	0
CASSLDGSNQPQHF	0.0176554	0	0.515366	1	0
CASSLDGSSYNEQFF	0	0.0151378	1	0	1
CASSLDGYSNQPQHF	0	0.0454133	0.515366	0	3
CASSLDHGEQFF	0	0.0151378	1	0	1
CASSLDISDTQYF	0.0176554	0	0.515366	1	0
CASSLDIYEQYF	0.0353107	0	0.515366	2	0
CASSLDKKYGYTF	0.0176554	0	0.515366	1	0
CASSLDKYGYTF	0.0176554	0	0.515366	1	0
CASSLDLAGEETQYF	0.0176554	0	0.515366	1	0
CASSLDLAGNTEAFF	0	0.0151378	1	0	1
CASSLDLGGPNEKLFF	0	0.0302755	0.517114	0	2
CASSLDLGHYEQYF	0.0176554	0	0.515366	1	0
CASSLDLLNTGELFF	0.0529661	0.0756888	0.734176	3	5
CASSLDLTGELFF	0.0176554	0	0.515366	1	0
CASSLDLTGRAYEQYF	0	0.0151378	1	0	1
CASSLDMGADTQYF	0.0176554	0.0151378	1	1	1
CASSLDMSSGKTYTYEQYF	0	0.0151378	1	0	1
CASSLDNRANTGELFF	0	0.0151378	1	0	1
CASSLDNRGYEQYF	0	0.0151378	1	0	1
CASSLDPGQRETQYF	0.0176554	0	0.515366	1	0
CASSLDPNSYEQYF	0.0176554	0	0.515366	1	0
CASSLDPRGLGAFF	0	0.0302755	0.517114	0	2
CASSLDPSGGYTF	0	0.0302755	0.517114	0	2
CASSLDPSGLWFF	0.0176554	0.0151378	1	1	1
CASSLDRGDQPQHF	0	0.0151378	1	0	1
CASSLDRGFDTQYF	0.0176554	0	0.515366	1	0
CASSLDRGGELFF	0.0353107	0	0.515366	2	0
CASSLDRGIGYTF	0.0176554	0	0.515366	1	0
CASSLDRGNSPLHF	0.105932	0.0151378	0.515366	6	1
CASSLDRGSYNEQFF	0	0.0151378	1	0	1
CASSLDRGVTDTQYF	0.0176554	0.0151378	1	1	1
CASSLDRLAYEQYF	0.0529661	0	0.515366	3	0
CASSLDRLQRAFF	0.0176554	0	0.515366	1	0
CASSLDRNTEAFF	0.0176554	0	0.515366	1	0
CASSLDRPTNYGYTF	0.0176554	0	0.515366	1	0
CASSLDRSSYEQYF	0	0.0151378	1	0	1
CASSLDRTPLEQYF	0.0176554	0	0.515366	1	0
CASSLDRVGSPLHF	0	0.0151378	1	0	1
CASSLDRVSDEQFF	0	0.0302755	0.517114	0	2
CASSLDRVTEAFF	0.0176554	0	0.515366	1	0
CASSLDSGAPNEQYF	0.0176554	0	0.515366	1	0
CASSLDSGTGDGYTF	0.0176554	0	0.515366	1	0
CASSLDSIRGNEQFF	0.0176554	0	0.515366	1	0
CASSLDSRGGNQPQHF	0	0.0454133	0.515366	0	3
CASSLDSSDTQYF	0	0.0302755	0.517114	0	2
CASSLDSSYEQYF	0.0176554	0	0.515366	1	0
CASSLDSTYEQYF	0	0.0151378	1	0	1
CASSLDTEAFF	0	0.0302755	0.517114	0	2
CASSLDTGQGAGYEQYF	0.0176554	0	0.515366	1	0
CASSLDTGRGSEQYF	0	0.0151378	1	0	1
CASSLDTGRLRYGYTF	0	0.0454133	0.515366	0	3
CASSLDTPNTGELFF	0	0.0151378	1	0	1
CASSLDTSTDTQYF	0.0176554	0	0.515366	1	0
CASSLDVNTGELFF	0.0353107	0	0.515366	2	0
CASSLDVTANYGYTF	0.0353107	0	0.515366	2	0
CASSLDWALNYGYTF	0.0176554	0	0.515366	1	0
CASSLDYEGRVTEAFF	0	0.166515	0.0607965	0	11
CASSLEAAGELFF	0.0529661	0.0151378	0.515366	3	1
CASSLEAGGGTEAFF	0	0.0302755	0.517114	0	2
CASSLEAGGSNNEQFF	0.0176554	0	0.515366	1	0
CASSLEAGHQPQHF	0.0176554	0	0.515366	1	0
CASSLEAGLGHLPIDTIYF	0.0176554	0	0.515366	1	0
CASSLEAQALTGELFF	0.0176554	0	0.515366	1	0
CASSLEASGSTDTQYF	0.0176554	0	0.515366	1	0
CASSLEDVGGSNTGELFF	0.0706215	0.0151378	0.515366	4	1
CASSLEESWEKLFF	0.0529661	0	0.515366	3	0
CASSLEEVDTQYF	0	0.0151378	1	0	1
CASSLEGAVNEKLFF	0.0353107	0	0.515366	2	0
CASSLEGDRGYNEQFF	0.0353107	0	0.515366	2	0
CASSLEGEGGGEQYF	0.0353107	0.0151378	0.606264	2	1
CASSLEGGGAKNIQYF	0	0.0454133	0.515366	0	3
CASSLEGGGLYNEQFF	0.0176554	0	0.515366	1	0
CASSLEGGHGQPQHF	0.0353107	0	0.515366	2	0
CASSLEGGLAFF	0.0176554	0	0.515366	1	0
CASSLEGGQGADEQYF	0	0.0151378	1	0	1
CASSLEGPADYEQYF	0	0.287617	0.000837447	0	19
CASSLEGPELFF	0	0.0151378	1	0	1
CASSLEGQGDAGELFF	0	0.0302755	0.517114	0	2
CASSLEGQGNYEQYF	0.0176554	0.0151378	1	1	1
CASSLEGQNNEQFF	0	0.0302755	0.517114	0	2
CASSLEGRAEPQHF	0	0.0908265	0.515366	0	6
CASSLEGRANEQYF	0.0176554	0	0.515366	1	0
CASSLEGRRANTGELFF	0	0.0151378	1	0	1
CASSLEGSGDTQYF	0	0.0151378	1	0	1
CASSLEGSYNSPLHF	0.0176554	0	0.515366	1	0
CASSLEGTGVYEQYF	0	0.575235	1.82578e-08	0	38
CASSLEGTKNIQYF	0.0176554	0	0.515366	1	0
CASSLEGVWASGGAGQADTQYF	0.0176554	0	0.515366	1	0
CASSLEISFPSAYNEQFF	0.0706215	0.060551	1	4	4
CASSLEKTNTGELFF	0.0176554	0	0.515366	1	0
CASSLELADEQFF	0	0.0151378	1	0	1
CASSLELGDTQYF	0.0353107	0.0756888	0.515892	2	5
CASSLELRSPLHF	0.0176554	0	0.515366	1	0
CASSLEQEEGYTF	0.0176554	0	0.515366	1	0
CASSLEQGARNTIYF	0	0.0151378	1	0	1
CASSLEQGGQYF	0.0353107	0	0.515366	2	0
CASSLEQGLNQPQHF	0.0176554	0	0.515366	1	0
CASSLEQNPYGYTF	0.123588	0.166515	0.644374	7	11
CASSLERGGRFKADTQYF	0.0176554	0	0.515366	1	0
CASSLERLQETQYF	0.0176554	0	0.515366	1	0
CASSLERQDTQYF	0	0.0151378	1	0	1
CASSLERREAFF	0.105932	0.0454133	0.515366	6	3
CASSLERSTEAFF	0.0176554	0	0.515366	1	0
CASSLERTWDTRSGRQPQHF	0.0353107	0	0.515366	2	0
CASSLESAGYEKLFF	0.0176554	0	0.515366	1	0
CASSLESGGNTEAFF	0	0.0151378	1	0	1
CASSLESLAGGFGDTQYF	0.0176554	0	0.515366	1	0
CASSLESSQYNKLFF	0.0176554	0	0.515366	1	0
CASSLETGPYEQYF	0.0176554	0	0.515366	1	0
CASSLETGSNTEAFF	0	0.0151378	1	0	1
CASSLETGTDTQYF	0.0353107	0	0.515366	2	0
CASSLETRDEQFF	0	0.0151378	1	0	1
CASSLETSGGYSYEQYF	0	0.0151378	1	0	1
CASSLETVYTGELFF	0	0.0151378	1	0	1
CASSLEVDYGYTF	0	0.0302755	0.517114	0	2
CASSLEVTGEETQYF	0	0.0151378	1	0	1
CASSLEWHQPQHF	0.0176554	0	0.515366	1	0
CASSLFAGGTDTQYF	0.0176554	0	0.515366	1	0
CASSLFARGGSGTGELFF	0	0.0151378	1	0	1
CASSLFATLAGGNTGELFF	0.0176554	0	0.515366	1	0
CASSLFGGGTDTQYF	0	0.0151378	1	0	1
CASSLFGGQGTEAFF	0	0.0151378	1	0	1
CASSLFGGSYTGELFF	0	0.0151378	1	0	1
CASSLFGLAVGPNTGELFF	0.0176554	0	0.515366	1	0
CASSLFGQGANTF	0	0.0151378	1	0	1
CASSLFGQGSYEQYF	0.0176554	0	0.515366	1	0
CASSLFGRLNTGELFF	0	0.0151378	1	0	1
CASSLFLTGTYGYTF	0.0353107	0	0.515366	2	0
CASSLFQGPLNTEAFF	0	0.0151378	1	0	1
CASSLFQNQPQHF	0.0176554	0.0908265	0.515366	1	6
CASSLFSEQETQYF	0.0176554	0	0.515366	1	0
CASSLFSGGASYNEQFF	0	0.0151378	1	0	1
CASSLFSGVDETQYF	0	0.0151378	1	0	1
CASSLFSLEAFF	0.0882768	0	0.452285	5	0
CASSLFSRGDNTGELFF	0	0.0302755	0.517114	0	2
CASSLGAAGTDTQYF	0.0176554	0	0.515366	1	0
CASSLGAARGGFYEQFF	0.0176554	0	0.515366	1	0
CASSLGAATGELFF	0.0176554	0	0.515366	1	0
CASSLGAFVAGSPLHF	0.0176554	0	0.515366	1	0
CASSLGAGAYEQYF	0	0.0151378	1	0	1
CASSLGAGELFF	0.0353107	0.181653	0.413105	2	12
CASSLGAGLGYTF	0.0706215	0	0.515366	4	0
CASSLGAGQRSPLHF	0.0353107	0	0.515366	2	0
CASSLGAGRVMQPQHF	0.0353107	0	0.515366	2	0
CASSLGAGSADNEQYF	0	0.0908265	0.515366	0	6
CASSLGAGTVYGYTF	0.0176554	0	0.515366	1	0
CASSLGAGVGYTF	0.0529661	0	0.515366	3	0
CASSLGAGVMNTEAFF	0.0176554	0	0.515366	1	0
CASSLGAGWTLYEQYF	0	0.0151378	1	0	1
CASSLGARGFDEQYF	0	0.0302755	0.517114	0	2
CASSLGARGNTGELFF	0.0176554	0.0151378	1	1	1
CASSLGARQQETQYF	0	0.0151378	1	0	1
CASSLGASGGADTQYF	0.0176554	0	0.515366	1	0
CASSLGASGGFSWRHSTDTQYF	0.0176554	0	0.515366	1	0
CASSLGATGERYEQYF	0.0176554	0.0151378	1	1	1
CASSLGAVIAGVAGRGEQYF	0.0353107	0	0.515366	2	0
CASSLGAYNEQFF	0.0176554	0	0.515366	1	0
CASSLGDGDEQFF	0	0.196791	0.0208386	0	13
CASSLGDRDNQPQHF	0	0.0151378	1	0	1
CASSLGDREFTFF	0.0529661	0	0.515366	3	0
CASSLGDRERRETQYF	0.0176554	0	0.515366	1	0
CASSLGDRSGNEQFF	0	0.0151378	1	0	1
CASSLGDRSLTDTQYF	0.0176554	0	0.515366	1	0
CASSLGDSGRGTIYF	0	0.0302755	0.517114	0	2
CASSLGDSPYGYTF	0.0176554	0	0.515366	1	0
CASSLGDTYEQYF	0.0176554	0	0.515366	1	0
CASSLGEDTEAFF	0.0353107	0	0.515366	2	0
CASSLGEGDYGYTF	0.0176554	0	0.515366	1	0
CASSLGEIGSPLHF	0.0176554	0	0.515366	1	0
CASSLGENGGPQHF	0.0176554	0	0.515366	1	0
CASSLGEQAKNTEAFF	0.0353107	0	0.515366	2	0
CASSLGEQGARNIQYF	0.0176554	0	0.515366	1	0
CASSLGFGGGASEQFF	0.0176554	0.0151378	1	1	1
CASSLGFGTGSSKQYF	0.0176554	0	0.515366	1	0
CASSLGFTDTQYF	0	0.0151378	1	0	1
CASSLGGAGRDSPLHF	0.0176554	0	0.515366	1	0
CASSLGGATYEQYF	0.0176554	0	0.515366	1	0
CASSLGGDTIYF	0.0176554	0	0.515366	1	0
CASSLGGEKLFF	0.0176554	0	0.515366	1	0
CASSLGGEQYF	0.0176554	0	0.515366	1	0
CASSLGGESKTQYF	0.0353107	0	0.515366	2	0
CASSLGGGAVYGYTF	0.0176554	0	0.515366	1	0
CASSLGGGDNEKLFF	0	0.0151378	1	0	1
CASSLGGGETQYF	0	0.0302755	0.517114	0	2
CASSLGGGGNQPQHF	0.0353107	0.0151378	0.606264	2	1
CASSLGGGGQETQYF	0	0.0151378	1	0	1
CASSLGGGGSEKLFF	0.0176554	0	0.515366	1	0
CASSLGGGNQPQHF	0	0.0454133	0.515366	0	3
CASSLGGGPYEQYF	0.0176554	0.211929	0.06683	1	14
CASSLGGGQETQYF	0.0176554	0	0.515366	1	0
CASSLGGGSNTGELFF	0	0.0151378	1	0	1
CASSLGGGTGTGELFF	0	0.0302755	0.517114	0	2
CASSLGGGVTSEQFF	0	0.0151378	1	0	1
CASSLGGGYGYTF	0.0176554	0	0.515366	1	0
CASSLGGHEQYF	0.0176554	0	0.515366	1	0
CASSLGGLGNTQYF	0.0176554	0	0.515366	1	0
CASSLGGNTGELFF	0	0.0151378	1	0	1
CASSLGGPDTQYF	0.0176554	0	0.515366	1	0
CASSLGGPGANVLTF	0	0.0151378	1	0	1
CASSLGGPGINSPLHF	0	0.0151378	1	0	1
CASSLGGPYNEQFF	0.0176554	0	0.515366	1	0
CASSLGGQLNSPLHF	0	0.0302755	0.517114	0	2
CASSLGGQPQHF	0	0.0151378	1	0	1
CASSLGGQPYGYTF	0	0.0151378	1	0	1
CASSLGGRGVQQYF	0	0.0302755	0.517114	0	2
CASSLGGRLSGANVLTF	0.0176554	0	0.515366	1	0
CASSLGGRNQPQHF	0.0176554	0.0151378	1	1	1
CASSLGGSGEKLFF	0.0706215	0	0.515366	4	0
CASSLGGTDTQYF	0	0.13624	0.156561	0	9
CASSLGGTENYGYTF	0.0353107	0	0.515366	2	0
CASSLGGTGAGANVLTF	0	0.0151378	1	0	1
CASSLGGVGIQPQHF	0.0353107	0	0.515366	2	0
CASSLGGWTPLHF	0.0176554	0	0.515366	1	0
CASSLGGYNEQFF	0	0.0151378	1	0	1
CASSLGHLGGELFF	0.0353107	0	0.515366	2	0
CASSLGHSGANVLTF	0	0.0454133	0.515366	0	3
CASSLGIGAYGYTF	0.0176554	0	0.515366	1	0
CASSLGILANEQFF	0.0176554	0	0.515366	1	0
CASSLGIQETQYF	0	0.0151378	1	0	1
CASSLGKNTEAFF	0.0176554	0	0.515366	1	0
CASSLGKTGGSETQYF	0.0353107	0.227066	0.183114	2	15
CASSLGLAAILHEQYF	0.0176554	0	0.515366	1	0
CASSLGLAENTGELFF	0.105932	0	0.260137	6	0
CASSLGLAGANTDTQYF	0	0.0151378	1	0	1
CASSLGLAGGRDTDTQYF	0	0.0151378	1	0	1
CASSLGLAGPFQETQYF	0	0.0151378	1	0	1
CASSLGLAGPNEQFF	0	0.0151378	1	0	1
CASSLGLAVDTGELFF	0.0176554	0	0.515366	1	0
CASSLGLDGQAEQYF	0.0176554	0	0.515366	1	0
CASSLGLESHSGANVLTF	0	0.0151378	1	0	1
CASSLGLGALTDTQYF	0.0176554	0	0.515366	1	0
CASSLGLGDRGQETQYF	0.0176554	0	0.515366	1	0
CASSLGLGELFF	0.0176554	0	0.515366	1	0
CASSLGLGEQYF	0	0.0302755	0.517114	0	2
CASSLGLGETQYF	0	0.0454133	0.515366	0	3
CASSLGLGNSPLHF	0.0176554	0	0.515366	1	0
CASSLGLINTGELFF	0.0176554	0	0.515366	1	0
CASSLGLLPENTQYF	0.0353107	0	0.515366	2	0
CASSLGLNTEAFF	0.0176554	0	0.515366	1	0
CASSLGLPGFNTGELFF	0.0176554	0	0.515366	1	0
CASSLGLRVPETQYF	0	0.0302755	0.517114	0	2
CASSLGLSNQPQHF	0.0353107	0	0.515366	2	0
CASSLGLSPHNEQFF	0.0176554	0	0.515366	1	0
CASSLGLTEKLFF	0	0.0151378	1	0	1
CASSLGLTSGGAGSGTDTQYF	0.0176554	0	0.515366	1	0
CASSLGLVPGAANTEAFF	0.0176554	0	0.515366	1	0
CASSLGLVSSEKLFF	0.0353107	0.0151378	0.606264	2	1
CASSLGMRQNNIGELFF	0	0.0454133	0.515366	0	3
CASSLGNSGRETQYF	0.0176554	0	0.515366	1	0
CASSLGNSSPLHF	0	0.0151378	1	0	1
CASSLGNTGEVSGYTF	0.0176554	0	0.515366	1	0
CASSLGNTIYF	0.0176554	0	0.515366	1	0
CASSLGNVLTF	0.0176554	0	0.515366	1	0
CASSLGPAIRNSPLHF	0	0.0151378	1	0	1
CASSLGPASNSPLHF	0	0.0151378	1	0	1
CASSLGPELFF	0	0.0151378	1	0	1
CASSLGPGDTDTQYF	0	0.0151378	1	0	1
CASSLGPGGETQYF	0.0176554	0	0.515366	1	0
CASSLGPGGGRSGNTIYF	0.0353107	0.0454133	1	2	3
CASSLGPGGYTF	0.0353107	0.0151378	0.606264	2	1
CASSLGPGVNEQFF	0	0.0302755	0.517114	0	2
CASSLGPHREETQYF	0.0176554	0	0.515366	1	0
CASSLGPNTGELFF	0	0.0151378	1	0	1
CASSLGPPGTDTQYF	0.0176554	0	0.515366	1	0
CASSLGPSFQETQYF	0.0176554	0	0.515366	1	0
CASSLGPSGVGELFF	0.0353107	0.0151378	0.606264	2	1
CASSLGPSTDTQYF	0.0176554	0	0.515366	1	0
CASSLGQDEQFF	0.0176554	0	0.515366	1	0
CASSLGQETQYF	0.0176554	0	0.515366	1	0
CASSLGQFNTEAFF	0	0.0151378	1	0	1
CASSLGQGADTQYF	0	0.0151378	1	0	1
CASSLGQGAFTEAFF	0.0176554	0	0.515366	1	0
CASSLGQGAGELFF	0.0176554	0	0.515366	1	0
CASSLGQGASSGNTIYF	0.105932	0.0908265	1	6	6
CASSLGQGAYNEQFF	0.0176554	0	0.515366	1	0
CASSLGQGAYNKQFF	0.0176554	0	0.515366	1	0
CASSLGQGAYYGYTF	0.0176554	0	0.515366	1	0
CASSLGQGEFYGYTF	0.0176554	0	0.515366	1	0
CASSLGQGFDTEAFF	0.0176554	0	0.515366	1	0
CASSLGQGGTDTQYF	0.0353107	0	0.515366	2	0
CASSLGQGIFGEQYF	0.0176554	0	0.515366	1	0
CASSLGQGLNTEAFF	0.0176554	0	0.515366	1	0
CASSLGQGQGYGYTF	0.0176554	0.0302755	1	1	2
CASSLGQGRSSGNTIYF	0.0529661	0.0302755	0.670815	3	2
CASSLGQGRYNEQFF	0.0176554	0	0.515366	1	0
CASSLGQGSLNTEAFF	0.0176554	0	0.515366	1	0
CASSLGQGSNGYTF	0.0176554	0	0.515366	1	0
CASSLGQGTDTQYF	0.0353107	0	0.515366	2	0
CASSLGQGTGYTF	0	0.060551	0.515366	0	4
CASSLGQGVVYGYTF	0.0176554	0	0.515366	1	0
CASSLGQGYGYTF	0	0.0151378	1	0	1
CASSLGQNNDNEQFF	0.0176554	0	0.515366	1	0
CASSLGQNNEQFF	0	0.0454133	0.515366	0	3
CASSLGQPGNTIYF	0.0353107	0.0151378	0.606264	2	1
CASSLGQPSSGANVLTF	0	0.0302755	0.517114	0	2
CASSLGQTNTGELFF	0	0.0302755	0.517114	0	2
CASSLGQTSPLHF	0	0.0151378	1	0	1
CASSLGQVNSYNEQFF	0.0176554	0	0.515366	1	0
CASSLGRDRGVGYTF	0	0.060551	0.515366	0	4
CASSLGREYIDTQYF	0.0176554	0	0.515366	1	0
CASSLGRGGEQYF	0	0.0151378	1	0	1
CASSLGRGGETQYF	0	0.0151378	1	0	1
CASSLGRGTDTQYF	0	0.0151378	1	0	1
CASSLGRGTGELFF	0.0176554	0	0.515366	1	0
CASSLGRSNQPQHF	0	0.0151378	1	0	1
CASSLGRTRTDTQYF	0	0.0302755	0.517114	0	2
CASSLGRTSGNTIYF	0.0176554	0	0.515366	1	0
CASSLGRTSTDTQYF	0.0353107	0.0151378	0.606264	2	1
CASSLGRYQETQYF	0.0176554	0	0.515366	1	0
CASSLGSDLAKNIQYF	0	0.0151378	1	0	1
CASSLGSEETQYF	0	0.0302755	0.517114	0	2
CASSLGSGAGIYEQYF	0	0.0151378	1	0	1
CASSLGSGGLYNEQFF	0.0353107	0	0.515366	2	0
CASSLGSGSYTDTQYF	0	0.0151378	1	0	1
CASSLGSGTNTGELFF	0	0.121102	0.260137	0	8
CASSLGSIYEQYF	0	0.0151378	1	0	1
CASSLGSLAGGRYQETQYF	0	0.0151378	1	0	1
CASSLGSLVNYGYTF	0.0176554	0.27248	0.0154035	1	18
CASSLGSMKAFF	0.0353107	0.0454133	1	2	3
CASSLGSNPYEQYF	0	0.0151378	1	0	1
CASSLGSRWFF	0.0176554	0	0.515366	1	0
CASSLGSTTYEQYF	0.0176554	0	0.515366	1	0
CASSLGSWVEQYF	0.0353107	0	0.515366	2	0
CASSLGTATNEKLFF	0.0176554	0	0.515366	1	0
CASSLGTDNRYGYTF	0	0.0302755	0.517114	0	2
CASSLGTDYGYTF	0.0176554	0	0.515366	1	0
CASSLGTGAGYEQYF	0.0176554	0	0.515366	1	0
CASSLGTGASNQPQHF	0	0.0151378	1	0	1
CASSLGTGGDEQFF	0.0176554	0	0.515366	1	0
CASSLGTGGIGELFF	0.0176554	0.060551	0.515366	1	4
CASSLGTGGKPTNEKLFF	0.0176554	0	0.515366	1	0
CASSLGTGGTDTQYF	0.0176554	0	0.515366	1	0
[truncated: 3,519 more rows]
