# Supplementary material for: Durvalumab with platinum-pemetrexed for unresectable pleural mesothelioma: survival, genomic and immunologic analyses from the phase 2 PrE0505 trial
Source: Nat Med. 2021 Nov 8;27(11):1910–20. doi: 10.1038/s41591-021-01541-0 (PMC8604731; doi:10.1038/s41591-021-01541-0)
Supplement: Source Data Extended Data Fig. 3 — Statistical Source Data [file 41591_2021_1541_MOESM7_ESM.xlsx]

## Sheet: sourcedata_EDF3
blinded_ID	bestresp	os_mos	surv	HISTYPE	pfs_cns	pfs_mos	diamchg	cisp
105	SD	25.0349	0	EPITHELIOID	1	18.8255	-22	0
118	PR	25.4949	0	EPITHELIOID	1	10.5462	-30	0
135	PD	5.5852	1	BIPHASIC	1	1.3799	0	1
144	PR	24.1807	0	EPITHELIOID	1	8.2793	-59	0
147	SD	4.6324	1	EPITHELIOID	1	4.6324	-24	1
156	PR	7.6222	1	EPITHELIOID	1	2.7598	-91	1
169	SD	13.1745	0	EPITHELIOID	1	7.2936	-7	1
177	PR	24.1807	0	EPITHELIOID	1	6.2423	-59	0
178	PR	24.9692	0	EPITHELIOID	1	15.5072	-63	1
179	PR	20.9281	0	SARCOMATOID	1	11.5647	-49	1
225	PR	22.2094	0	EPITHELIOID	0	12.7146	-77	1
295	PR	21.848	0	EPITHELIOID	1	10.2177	-59	1
329	PR	23.2936	1	EPITHELIOID	1	11.2361	-54	0
337	PR	27.6961	0	EPITHELIOID	1	8.3778	-54	1
339	SD	3.6797	1	EPITHELIOID	1	2.5298	0.5	0
351	PR	15.1458	1	EPITHELIOID	1	2.694	-52	1
361	SD	29.5359	0	EPITHELIOID	1	25.7906	-20	1
387	NE	21.1253	1	EPITHELIOID	1	18.0041	0	1
436	PR	11.6632	1	EPITHELIOID	1	6.7351	-32	0
438	SD	11.4004	1	SARCOMATOID	1	5.6509	11	1
459	PR	32.8871	1	SARCOMATOID	1	8.6735	-60	1
475	PR	33.6099	0	EPITHELIOID	1	10.4148	-51	1
506	PR	20.7967	0	EPITHELIOID	1	6.768	-41	1
520	PR	20.4025	1	EPITHELIOID	1	6.4394	-53	0
553	SD	12.2546	1	EPITHELIOID	1	2.9569	-13	0
581	PR	13.0103	1	EPITHELIOID	1	6.1109	-51	1
588	PR	16.2628	1	EPITHELIOID	1	6.768	-62	0
628	SD	11.9918	1	SARCOMATOID	1	5.5524	-18	1
629	SD	22.2423	0	EPITHELIOID	0	12.3532	-19	1
710	SD	18.3984	1	EPITHELIOID	1	6.2423	-30	0
732	SD	2.6612	1	BIPHASIC	1	2.3326	-13	1
734	SD	9.4292	1	BIPHASIC	1	4.3039	-14	0
741	PR	23.2608	0	EPITHELIOID	1	8.4435	-47	0
750	PR	31.1458	0	EPITHELIOID	1	9.7248	-89	0
751	PR	19.5811	1	EPITHELIOID	1	4.4025	-36	0
768	PR	28.4517	1	EPITHELIOID	1	10.5462	-35	1
785	SD	9.922	1	EPITHELIOID	1	8.1807	-28	1
789	SD	3.614	1	SARCOMATOID	1	3.614	-8	0
810	PR	16.9528	1	BIPHASIC	1	6.4394	-87	0
846	PD	9.232	1	SARCOMATOID	1	1.4456	36	0
900	PR	24.3121	1	EPITHELIOID	1	24.3121	-69	0
902	SD	27.2033	0	EPITHELIOID	1	7.1622	-2	1
915	PD	8.6407	1	BIPHASIC	1	1.4456	95	0
916	SD	5.5852	1	SARCOMATOID	1	5.8152	-3	0
921	PR	12.1889	1	EPITHELIOID	1	6.4066	-41	1
922	PR	28.5503	0	EPITHELIOID	1	10.8419	-59	1
923	PR	13.1745	1	EPITHELIOID	1	6.1109	-89	1
925	PR	10.5791	0	EPITHELIOID	1	6.4066	-50	0
926	PR	27.8604	1	EPITHELIOID	1	17.0185	-81	0
934	PR	6.5051	1	DESMOPLASTIC	1	5.7495	-32	1
952	SD	12.4517	1	EPITHELIOID	1	6.308	-5	0
961	SD	5.5852	0	BIPHASIC	1	3.1211	-15	1
966	SD	5.7823	1	EPITHELIOID	1	4.0411	-25	0
976	SD	31.0144	0	EPITHELIOID	0	11.9589	-15	1
990	PR	23.1622	0	EPITHELIOID	0	14.2259	-53	0
