# Supplementary material for: Durvalumab with platinum-pemetrexed for unresectable pleural mesothelioma: survival, genomic and immunologic analyses from the phase 2 PrE0505 trial
Source: Nat Med. 2021 Nov 8;27(11):1910–20. doi: 10.1038/s41591-021-01541-0 (PMC8604731; doi:10.1038/s41591-021-01541-0)
Supplement: Source Data Extended Data Fig. 8 — Statistical Source Data [file 41591_2021_1541_MOESM8_ESM.xlsx]

## Sheet: BAP1.Inactivating.Mut_de
	baseMean	log2FoldChange	lfcSE	stat	pvalue	HGNC
ENSG00000000003	183.86	-0.337635	0.739994	-0.456268	0.648198	TSPAN6
ENSG00000000419	239.138	-0.107384	0.496973	-0.216076	0.828929	DPM1
ENSG00000000457	363.991	0.391303	0.382423	1.02322	0.306204	SCYL3
ENSG00000000460	259.841	-0.208316	0.396069	-0.525959	0.598917	C1orf112
ENSG00000000938	149.849	0.500798	0.371668	1.34743	0.17784	FGR
ENSG00000000971	10094.7	-1.68531	0.826373	-2.03941	0.0414092	CFH
ENSG00000001036	726.662	-0.050252	0.457214	-0.109909	0.912481	FUCA2
ENSG00000001084	521.127	-0.258614	0.377363	-0.685319	0.493143	GCLC
ENSG00000001167	652.343	-0.260379	0.427836	-0.608596	0.542792	NFYA
ENSG00000001460	120.009	-0.135585	0.469901	-0.28854	0.772933	STPG1
ENSG00000001461	1053.01	-0.10999	0.524998	-0.209505	0.834054	NIPAL3
ENSG00000001497	445.361	0.113091	0.393817	0.287166	0.773985	LAS1L
ENSG00000001561	458.677	0.780424	0.416995	1.87154	0.0612701	ENPP4
ENSG00000001617	536.641	0.802729	0.708049	1.13372	0.256912	SEMA3F
ENSG00000001626	15.564	-1.4746	1.88339	-0.782953	0.433655	CFTR
ENSG00000001629	2094.64	-0.122475	0.47128	-0.259877	0.794959	ANKIB1
ENSG00000001630	675.024	0.318437	0.364592	0.873407	0.382441	CYP51A1
ENSG00000001631	1336.19	0.0322861	0.399057	0.0809059	0.935517	KRIT1
ENSG00000002016	312.499	-0.143998	0.424923	-0.338881	0.7347	RAD52
ENSG00000002330	288.589	0.113563	0.480479	0.236354	0.813158	BAD
ENSG00000002549	1330.52	0.0461148	0.47472	0.0971411	0.922614	LAP3
ENSG00000002586	1444.74	-0.499227	0.481308	-1.03723	0.299629	CD99
ENSG00000002587	73.6184	-0.0648675	0.586691	-0.110565	0.911961	HS3ST1
ENSG00000002745	6.60232	0.0687175	1.56506	0.0439073	0.964978	WNT16
ENSG00000002746	182.519	-1.21906	1.25424	-0.971958	0.331072	HECW1
ENSG00000002822	425.058	-0.137748	0.385095	-0.357699	0.720568	MAD1L1
ENSG00000002834	3839.17	-0.735656	0.479109	-1.53547	0.124669	LASP1
ENSG00000002919	259.345	-0.179435	0.373585	-0.480307	0.631009	SNX11
ENSG00000002933	1079.05	1.91897	0.642107	2.98856	0.00280299	TMEM176A
ENSG00000003056	1163.5	-0.166716	0.347098	-0.480316	0.631003	M6PR
ENSG00000003096	25.3617	1.23524	0.793255	1.55718	0.119428	KLHL13
ENSG00000003137	310.616	-1.36901	0.829102	-1.6512	0.098698	CYP26B1
ENSG00000003147	317.093	0.104143	0.437208	0.238199	0.811726	ICA1
ENSG00000003249	40.9351	1.04143	0.867741	1.20016	0.230077	DBNDD1
ENSG00000003393	833.932	-0.478259	0.525998	-0.909242	0.363223	ALS2
ENSG00000003400	699.805	-0.236442	0.562734	-0.420166	0.674364	CASP10
ENSG00000003402	7063.63	0.0573163	0.337753	0.169699	0.865247	CFLAR
ENSG00000003436	711.716	-0.590687	0.708707	-0.833471	0.404579	TFPI
ENSG00000003509	289.815	0.04333	0.413585	0.104767	0.916561	NDUFAF7
ENSG00000003756	3892.99	0.0730688	0.416496	0.175437	0.860736	RBM5
ENSG00000003989	4730.48	3.03598	1.64762	1.84264	0.0653811	SLC7A2
ENSG00000004059	567.581	0.103361	0.343057	0.301295	0.763189	ARF5
ENSG00000004139	1841.61	1.14422	0.405676	2.82053	0.00479438	SARM1
ENSG00000004142	874.161	0.201896	0.380037	0.531252	0.595244	POLDIP2
ENSG00000004399	3754.35	-0.185493	0.562153	-0.329968	0.741424	PLXND1
ENSG00000004455	1530.16	-0.257666	0.400306	-0.643672	0.519788	AK2
ENSG00000004468	617.848	1.22248	0.673711	1.81455	0.0695938	CD38
ENSG00000004478	869.739	-0.737873	0.515206	-1.43219	0.152089	FKBP4
ENSG00000004487	1014.35	-0.410988	0.469965	-0.874507	0.381842	KDM1A
ENSG00000004534	2550.6	0.0583649	0.358318	0.162886	0.870608	RBM6
ENSG00000004660	126.971	-0.295088	0.400872	-0.736116	0.46166	CAMKK1
ENSG00000004700	1000.31	-0.154695	0.418904	-0.369285	0.711915	RECQL
ENSG00000004766	600.224	0.272479	0.402033	0.677752	0.497929	CCDC132
ENSG00000004776	48.356	0.273655	0.737334	0.371141	0.710532	HSPB6
ENSG00000004777	143.233	-0.476805	0.433073	-1.10098	0.270905	ARHGAP33
ENSG00000004779	262.211	0.345188	0.420097	0.821686	0.411256	NDUFAB1
ENSG00000004799	513.612	-0.770493	0.819477	-0.940225	0.347102	PDK4
ENSG00000004838	18.1554	-0.15165	0.792249	-0.191417	0.848199	ZMYND10
ENSG00000004864	498.71	0.0354473	0.439171	0.0807142	0.935669	SLC25A13
ENSG00000004866	274.235	0.0937043	0.43963	0.213143	0.831215	ST7
ENSG00000004897	1638.46	-0.111209	0.330681	-0.336304	0.736642	CDC27
ENSG00000004948	10.2185	-0.191834	0.985128	-0.19473	0.845605	CALCR
ENSG00000004961	204.653	0.43852	0.54573	0.803547	0.421658	HCCS
ENSG00000004975	468.92	-0.164575	0.336341	-0.489309	0.624623	DVL2
ENSG00000005007	1366.64	-0.203222	0.373937	-0.543466	0.586809	UPF1
ENSG00000005020	1036.33	-0.479224	0.55317	-0.866323	0.386313	SKAP2
ENSG00000005022	1166.01	1.09693	0.495728	2.21277	0.0269132	SLC25A5
ENSG00000005059	388.796	0.00344118	0.406756	0.00846005	0.99325	CCDC109B
ENSG00000005073	6.10604	0.199495	1.82599	0.109253	0.913002	HOXA11
ENSG00000005075	142.735	0.175108	0.436706	0.400975	0.688439	POLR2J
ENSG00000005100	617.526	-0.534177	0.479578	-1.11385	0.265345	DHX33
ENSG00000005102	60.1209	-0.544886	0.851852	-0.639649	0.522401	MEOX1
ENSG00000005108	144.597	0.658905	0.607046	1.08543	0.277732	THSD7A
ENSG00000005156	376.339	-0.0132939	0.38084	-0.0349069	0.972154	LIG3
ENSG00000005175	317.586	-0.058434	0.32551	-0.179515	0.857533	RPAP3
ENSG00000005187	81.2245	1.70408	0.848321	2.00876	0.0445622	ACSM3
ENSG00000005189	51.8144	0.410697	0.63749	0.64424	0.51942	AC004381.6
ENSG00000005194	364.659	0.24226	0.423376	0.572212	0.567179	CIAPIN1
ENSG00000005206	889.94	-0.348339	0.368997	-0.944016	0.345161	SPPL2B
ENSG00000005238	519.049	0.149036	0.515583	0.289062	0.772534	FAM214B
ENSG00000005243	159.193	-0.575257	0.562267	-1.0231	0.306259	COPZ2
ENSG00000005249	235.005	0.857698	0.72739	1.17914	0.238341	PRKAR2B
ENSG00000005302	607.314	-0.0638031	0.443281	-0.143934	0.885553	MSL3
ENSG00000005339	3467.69	-0.243311	0.303407	-0.801931	0.422593	CREBBP
ENSG00000005379	467.6	0.0849728	0.490206	0.173341	0.862383	BZRAP1
ENSG00000005381	4.55346	-0.526374	1.32431	-0.39747	0.691021	MPO
ENSG00000005436	355.907	-0.135878	0.421449	-0.322408	0.747144	GCFC2
ENSG00000005448	70.9271	-0.11492	0.506106	-0.227067	0.820372	WDR54
ENSG00000005469	355.762	-0.204613	0.702773	-0.291151	0.770936	CROT
ENSG00000005471	74.9847	0.163015	0.739646	0.220396	0.825563	ABCB4
ENSG00000005483	2500.7	0.183024	0.343186	0.533308	0.593821	KMT2E
ENSG00000005486	401.018	0.619429	0.367577	1.68517	0.0919562	RHBDD2
ENSG00000005513	18.941	-0.307506	0.926081	-0.332051	0.739851	SOX8
ENSG00000005700	2013.22	-0.408914	0.413971	-0.987783	0.323259	IBTK
ENSG00000005801	477.598	0.0570671	0.419646	0.135989	0.89183	ZNF195
ENSG00000005810	4653.08	0.118293	0.318169	0.371794	0.710046	MYCBP2
ENSG00000005812	1003.88	-0.21678	0.326377	-0.664201	0.506561	FBXL3
ENSG00000005844	814.692	-0.168381	0.492484	-0.341902	0.732425	ITGAL
ENSG00000005882	271.485	0.392544	0.345467	1.13627	0.255843	PDK2
ENSG00000005884	5410.09	-0.819181	0.365317	-2.24239	0.0249364	ITGA3
ENSG00000005889	1487.56	0.464062	0.406783	1.14081	0.253949	ZFX
ENSG00000005893	2315.31	0.222132	0.459282	0.48365	0.628634	LAMP2
ENSG00000005955	1450.4	-0.0298971	0.303412	-0.0985363	0.921506	GGNBP2
ENSG00000005961	17.2771	0.244652	0.895169	0.273302	0.784621	ITGA2B
ENSG00000005981	10.3465	4.5713	1.98145	2.30705	0.021052	ASB4
ENSG00000006007	733.536	-0.0321029	0.459616	-0.0698471	0.944315	GDE1
ENSG00000006015	311.715	-0.648658	0.480212	-1.35077	0.176768	C19orf60
ENSG00000006016	9.59019	-0.457275	1.44821	-0.315752	0.752191	CRLF1
ENSG00000006025	303.738	-0.2469	0.407188	-0.606353	0.544281	OSBPL7
ENSG00000006042	737.197	0.332154	0.526595	0.630758	0.528199	TMEM98
ENSG00000006047	8.07445	-0.419809	1.2403	-0.338475	0.735006	YBX2
ENSG00000006062	548.872	-0.858828	0.557457	-1.54062	0.12341	MAP3K14
ENSG00000006074	56.3638	-3.36101	0.941819	-3.56864	0.000358841	CCL18
ENSG00000006075	109.592	-1.54541	0.695438	-2.22221	0.026269	CCL3
ENSG00000006114	1874.81	0.113023	0.308143	0.366789	0.713776	SYNRG
ENSG00000006118	1032.73	1.92457	0.621098	3.09865	0.00194402	TMEM132A
ENSG00000006125	3705.82	-0.380953	0.388007	-0.981819	0.326189	AP2B1
ENSG00000006194	760.607	-0.260698	0.348687	-0.747657	0.454667	ZNF263
ENSG00000006210	62.5797	-0.250351	0.55402	-0.45188	0.651355	CX3CL1
ENSG00000006282	749.316	-0.681279	0.440141	-1.54786	0.121655	SPATA20
ENSG00000006283	80.9098	-0.569333	1.34305	-0.423909	0.671632	CACNA1G
ENSG00000006327	850.935	-0.873757	0.587912	-1.4862	0.137226	TNFRSF12A
ENSG00000006432	372.407	1.16771	0.608085	1.9203	0.0548196	MAP3K9
ENSG00000006451	607.315	-0.470067	0.433793	-1.08362	0.278532	RALA
ENSG00000006453	380.931	-0.344792	0.541638	-0.636574	0.524402	BAIAP2L1
ENSG00000006459	1269.06	-0.206534	0.545273	-0.378771	0.704858	KDM7A
ENSG00000006468	324.645	-0.0720162	0.941786	-0.0764677	0.939047	ETV1
ENSG00000006530	425.319	-0.144191	0.430636	-0.334833	0.737751	AGK
ENSG00000006534	587.245	-0.344994	0.612028	-0.56369	0.572965	ALDH3B1
ENSG00000006555	82.4411	0.0208529	0.816979	0.0255244	0.979637	TTC22
ENSG00000006576	1508.74	-0.668717	0.564693	-1.18421	0.236329	PHTF2
ENSG00000006606	4.72084	-0.189219	1.27568	-0.148328	0.882084	CCL26
ENSG00000006607	853.954	-0.341052	0.381228	-0.894613	0.370994	FARP2
ENSG00000006611	7.04024	6.8316	2.54094	2.68861	0.00717496	USH1C
ENSG00000006625	397.984	0.663561	0.421762	1.57331	0.115648	GGCT
ENSG00000006634	240.721	-0.137341	0.465843	-0.294823	0.768129	DBF4
ENSG00000006638	37.8815	-0.456592	0.620584	-0.735747	0.461885	TBXA2R
ENSG00000006652	802.649	-0.223152	0.514796	-0.433477	0.664668	IFRD1
ENSG00000006695	262.593	0.286226	0.391811	0.730521	0.465072	COX10
ENSG00000006704	604.08	0.0840686	0.514078	0.163533	0.870099	GTF2IRD1
ENSG00000006712	269.558	0.0855005	0.356398	0.239902	0.810406	PAF1
ENSG00000006715	1505.49	-0.107015	0.413929	-0.258534	0.795995	VPS41
ENSG00000006740	725.268	1.69834	1.01269	1.67706	0.0935306	ARHGAP44
ENSG00000006744	825.408	-0.0802996	0.380158	-0.211227	0.83271	ELAC2
ENSG00000006747	296.665	1.20206	0.655496	1.83381	0.0666818	SCIN
ENSG00000006756	667.231	1.05284	0.643806	1.63534	0.101977	ARSD
ENSG00000006757	156.072	0.528674	0.605224	0.873518	0.382381	PNPLA4
ENSG00000006831	946.746	-0.11031	0.401368	-0.274836	0.783442	ADIPOR2
ENSG00000006837	41.1087	0.40615	0.617232	0.658018	0.510526	CDKL3
ENSG00000007047	334.957	-0.422585	0.385993	-1.0948	0.273604	MARK4
ENSG00000007080	141.201	-0.342121	0.384613	-0.889519	0.373724	CCDC124
ENSG00000007129	33.853	-0.00588911	0.546717	-0.0107718	0.991406	CEACAM21
ENSG00000007168	3482.41	-0.0866382	0.319112	-0.271497	0.786009	PAFAH1B1
ENSG00000007171	10.8002	-0.0967547	1.27072	-0.0761416	0.939306	NOS2
ENSG00000007174	24.4633	1.41509	1.45629	0.971704	0.331198	DNAH9
ENSG00000007202	4896.24	0.441693	0.338015	1.30672	0.191306	KIAA0100
ENSG00000007237	1529.35	-0.241906	0.45823	-0.527913	0.59756	GAS7
ENSG00000007255	59.5472	-0.0718086	0.644064	-0.111493	0.911225	TRAPPC6A
ENSG00000007264	280.052	1.75865	0.774569	2.27048	0.0231784	MATK
ENSG00000007312	97.6392	-0.148944	0.936628	-0.159022	0.873652	CD79B
ENSG00000007314	26.3061	0.332757	1.07062	0.310809	0.755946	SCN4A
ENSG00000007341	288.228	0.225518	0.43228	0.521695	0.601883	ST7L
ENSG00000007372	82.8071	-3.17685	2.29163	-1.38629	0.165659	PAX6
ENSG00000007376	176.085	-0.0091047	0.421169	-0.0216177	0.982753	RPUSD1
ENSG00000007384	575.375	-1.06792	0.380146	-2.80923	0.00496596	RHBDF1
ENSG00000007392	2013.34	-0.393593	0.349099	-1.12745	0.259551	LUC7L
ENSG00000007402	25.8663	1.85478	0.752085	2.46619	0.013656	CACNA2D2
ENSG00000007516	30.597	-0.640805	0.839532	-0.763288	0.445291	BAIAP3
ENSG00000007520	278.908	-0.400873	0.470233	-0.852498	0.393938	TSR3
ENSG00000007541	561.612	-0.501964	0.424789	-1.18168	0.237334	PIGQ
ENSG00000007545	972.085	-0.334661	0.386885	-0.865014	0.387031	CRAMP1L
ENSG00000007866	264.994	-0.882978	0.599398	-1.47311	0.140722	TEAD3
ENSG00000007908	51.4422	0.685505	0.702909	0.97524	0.329441	SELE
ENSG00000007923	575.384	0.394466	0.449275	0.878005	0.379941	DNAJC11
ENSG00000007933	39.4063	-0.00192723	1.12904	-0.00170696	0.998638	FMO3
ENSG00000007944	438.801	-1.23755	0.389319	-3.17877	0.00147901	MYLIP
ENSG00000007952	46.9388	2.96036	1.30449	2.26937	0.0232458	NOX1
ENSG00000007968	110.614	-0.397988	0.468867	-0.84883	0.395976	E2F2
ENSG00000008018	957.463	-0.460065	0.408616	-1.12591	0.260203	PSMB1
ENSG00000008056	30.9345	-0.407283	0.813483	-0.500666	0.616606	SYN1
ENSG00000008083	409.167	-0.128618	0.419099	-0.306891	0.758926	JARID2
ENSG00000008086	90.1741	0.17982	0.505574	0.355674	0.722085	CDKL5
ENSG00000008128	202.805	0.1304	0.61762	0.211134	0.832783	CDK11A
ENSG00000008130	829.137	-0.0906317	0.5372	-0.168711	0.866024	NADK
ENSG00000008226	53.5642	1.15871	0.548715	2.11168	0.0347141	DLEC1
ENSG00000008256	1494.39	-0.655786	0.48588	-1.34969	0.177117	CYTH3
ENSG00000008277	252.216	1.28235	0.625405	2.05043	0.0403221	ADAM22
ENSG00000008282	995.509	0.135321	0.389451	0.347465	0.728242	SYPL1
ENSG00000008283	633.116	-0.132956	0.466531	-0.284988	0.775654	CYB561
ENSG00000008294	4148.24	-0.80224	0.437549	-1.83349	0.0667302	SPAG9
ENSG00000008311	513.957	-0.329057	0.524252	-0.627671	0.53022	AASS
ENSG00000008323	9.66619	-0.142648	1.20523	-0.118357	0.905785	PLEKHG6
ENSG00000008324	96.9542	0.0559074	0.482401	0.115894	0.907736	SS18L2
ENSG00000008382	96.6662	-0.183077	0.44417	-0.412178	0.680209	MPND
ENSG00000008394	527.384	1.15314	0.781093	1.47631	0.13986	MGST1
ENSG00000008405	382.613	-0.740151	0.422734	-1.75087	0.0799687	CRY1
ENSG00000008441	2934.51	-0.392121	0.318349	-1.23173	0.21805	NFIX
ENSG00000008513	2343.98	0.592748	0.698509	0.84859	0.396109	ST3GAL1
ENSG00000008516	26.7471	-0.415218	0.682406	-0.608462	0.542881	MMP25
ENSG00000008517	245.971	-1.02421	0.775357	-1.32096	0.186515	IL32
ENSG00000008710	4213.11	-0.620447	0.432778	-1.43364	0.151675	PKD1
ENSG00000008735	79.7294	-0.68382	0.959863	-0.712414	0.476208	MAPK8IP2
ENSG00000008838	670.43	-0.220939	0.358876	-0.61564	0.538132	MED24
ENSG00000008853	478.889	0.652878	0.39723	1.64358	0.100264	RHOBTB2
ENSG00000008869	1095.47	0.451839	0.376195	1.20108	0.229722	HEATR5B
ENSG00000008952	2151.3	0.117468	0.357406	0.328669	0.742406	SEC62
ENSG00000008988	5014.19	0.0320258	0.415828	0.077017	0.93861	RPS20
ENSG00000009307	6440.93	0.382814	0.359549	1.0647	0.28701	CSDE1
ENSG00000009335	2510.98	0.226564	0.437651	0.517682	0.60468	UBE3C
ENSG00000009413	2096.43	0.0506382	0.356283	0.142129	0.886978	REV3L
ENSG00000009694	411.846	3.54986	1.81735	1.95332	0.050782	TENM1
ENSG00000009780	215.691	-0.477136	0.575419	-0.829197	0.406993	FAM76A
ENSG00000009790	542.877	-0.0984288	0.527797	-0.18649	0.852061	TRAF3IP3
ENSG00000009830	314.376	0.206793	0.368618	0.560995	0.574801	POMT2
ENSG00000009844	716.978	-0.269386	0.408178	-0.659972	0.509272	VTA1
ENSG00000009950	86.8904	1.70109	0.725973	2.34318	0.01912	MLXIPL
ENSG00000009954	3007.77	0.131569	0.375035	0.350818	0.725725	BAZ1B
ENSG00000010017	863.142	-0.177914	0.362306	-0.491062	0.623383	RANBP9
ENSG00000010030	72.2991	0.146793	0.774041	0.189645	0.849588	ETV7
ENSG00000010072	312.856	0.136892	0.451983	0.302869	0.76199	SPRTN
ENSG00000010165	538.494	0.0421784	0.361946	0.116533	0.90723	METTL13
ENSG00000010219	213.282	0.310709	0.532816	0.583145	0.559796	DYRK4
ENSG00000010244	6604.28	-0.170963	0.352229	-0.485374	0.627411	ZNF207
ENSG00000010256	805.313	0.746454	0.396497	1.88262	0.0597516	UQCRC1
ENSG00000010270	467.085	0.0271182	0.40542	0.0668892	0.94667	STARD3NL
ENSG00000010278	1201.09	-0.687036	0.728259	-0.943396	0.345479	CD9
ENSG00000010292	1173.67	-0.471702	0.400276	-1.17844	0.23862	NCAPD2
ENSG00000010295	648.919	-0.00761209	0.438688	-0.0173519	0.986156	IFFO1
ENSG00000010310	69.6628	1.71538	0.745614	2.30063	0.0214123	GIPR
ENSG00000010318	72.3714	0.493926	0.643529	0.767527	0.442768	PHF7
ENSG00000010319	119.163	0.537898	0.640405	0.839934	0.400946	SEMA3G
ENSG00000010322	2400.97	-0.482598	0.439544	-1.09795	0.272226	NISCH
ENSG00000010327	7407.78	0.239384	0.58035	0.412482	0.679986	STAB1
ENSG00000010361	113.292	-0.862139	0.404742	-2.1301	0.0331636	FUZ
ENSG00000010404	2813.05	0.755163	0.369819	2.04198	0.0411535	IDS
ENSG00000010539	295.017	0.0068115	0.354647	0.0192064	0.984676	ZNF200
ENSG00000010610	1268.35	0.0311993	0.469857	0.0664016	0.947058	CD4
ENSG00000010626	72.6369	0.0762343	0.569989	0.133747	0.893603	LRRC23
ENSG00000010671	279.5	0.0698903	0.492659	0.141863	0.887188	BTK
ENSG00000010704	339.249	-0.111402	0.440154	-0.253099	0.800192	HFE
ENSG00000010803	680.557	-0.548117	0.428317	-1.2797	0.200651	SCMH1
ENSG00000010810	1700.26	-0.18466	0.63767	-0.289586	0.772133	FYN
ENSG00000010818	1550.7	-0.315258	0.414836	-0.759957	0.44728	HIVEP2
ENSG00000010932	94.5644	0.105294	1.13927	0.0924224	0.926362	FMO1
ENSG00000011007	1071.26	-0.211369	0.413945	-0.510621	0.609617	TCEB3
ENSG00000011009	405.928	-0.130677	0.493698	-0.264689	0.791249	LYPLA2
ENSG00000011021	532.82	0.235235	0.440372	0.534173	0.593222	CLCN6
ENSG00000011028	5960.66	-0.00606693	0.542417	-0.011185	0.991076	MRC2
ENSG00000011052	24.66	-0.020156	0.612546	-0.0329052	0.97375	NME2
ENSG00000011105	604.034	-0.226695	0.535822	-0.42308	0.672237	TSPAN9
ENSG00000011114	1153.67	0.211	0.341521	0.617822	0.536692	BTBD7
ENSG00000011132	294.908	-0.282327	0.387539	-0.728513	0.4663	APBA3
ENSG00000011143	148.03	-0.226776	0.440072	-0.515317	0.606332	MKS1
ENSG00000011198	193.433	0.0269536	0.567498	0.0474956	0.962118	ABHD5
ENSG00000011201	1185.34	1.33939	0.507749	2.6379	0.00834206	KAL1
ENSG00000011243	795.634	-0.224001	0.363845	-0.615649	0.538126	AKAP8L
ENSG00000011258	906.8	-0.334407	0.424671	-0.787449	0.431019	MBTD1
ENSG00000011260	375.339	-0.350535	0.319124	-1.09843	0.272018	UTP18
ENSG00000011275	1501.43	0.0172734	0.4278	0.0403774	0.967792	RNF216
ENSG00000011295	846.528	0.265795	0.337325	0.787948	0.430727	TTC19
ENSG00000011304	2814.22	-0.398017	0.343106	-1.16004	0.246031	PTBP1
ENSG00000011347	100.976	1.00788	0.71795	1.40383	0.160368	SYT7
ENSG00000011376	486.732	0.231068	0.472655	0.488873	0.624932	LARS2
ENSG00000011405	2495.97	-0.0815238	0.406543	-0.20053	0.841066	PIK3C2A
ENSG00000011422	522.275	-1.05459	0.664683	-1.58661	0.112601	PLAUR
ENSG00000011426	1532.97	-1.37939	0.813172	-1.69631	0.0898265	ANLN
ENSG00000011451	796.755	-0.410736	0.424115	-0.968455	0.332817	WIZ
ENSG00000011454	1243.7	0.22341	0.415573	0.537594	0.590857	RABGAP1
ENSG00000011465	6311.84	-0.445196	0.679542	-0.655141	0.512377	DCN
ENSG00000011478	59.6393	-0.198736	0.615202	-0.323042	0.746663	QPCTL
ENSG00000011485	555.432	-0.315877	0.376871	-0.838158	0.401942	PPP5C
ENSG00000011523	557.859	0.0699079	0.383841	0.182127	0.855483	CEP68
ENSG00000011566	633.821	0.248128	0.40245	0.616545	0.537535	MAP4K3
ENSG00000011590	9.94968	0.127696	1.25558	0.101703	0.918992	ZBTB32
ENSG00000011600	294.682	-0.455188	0.646505	-0.704075	0.481386	TYROBP
ENSG00000011638	256.91	-0.00321268	0.370169	-0.00867895	0.993075	TMEM159
ENSG00000012048	527.306	-0.830815	0.491144	-1.69159	0.0907238	BRCA1
ENSG00000012061	550.97	-0.589684	0.365547	-1.61316	0.106711	ERCC1
ENSG00000012124	358.049	0.00706424	1.00401	0.00703599	0.994386	CD22
ENSG00000012171	1595.44	0.239442	0.792346	0.302193	0.762505	SEMA3B
ENSG00000012174	691.579	0.862802	0.33692	2.56085	0.0104416	MBTPS2
ENSG00000012211	103.613	0.276034	0.459269	0.601029	0.547821	PRICKLE3
ENSG00000012223	237.433	0.501397	1.14635	0.437386	0.661832	LTF
ENSG00000012232	1164.58	0.170722	0.461395	0.370011	0.711374	EXTL3
ENSG00000012660	2505.43	-0.367542	0.46742	-0.786322	0.431679	ELOVL5
ENSG00000012779	553.252	0.0541752	0.444113	0.121985	0.902911	ALOX5
ENSG00000012817	1813.55	-0.340034	0.625633	-0.543503	0.586783	KDM5D
ENSG00000012822	1902.15	-0.271658	0.301045	-0.902384	0.366853	CALCOCO1
ENSG00000012963	466.122	0.134895	0.342029	0.394398	0.693287	UBR7
ENSG00000012983	1076.09	-0.106299	0.461649	-0.23026	0.81789	MAP4K5
ENSG00000013016	131.368	0.165382	0.515011	0.321123	0.748118	EHD3
ENSG00000013275	542.15	-0.533044	0.380835	-1.39967	0.161612	PSMC4
ENSG00000013288	1125.84	-0.0158231	0.325143	-0.0486651	0.961186	MAN2B2
ENSG00000013297	688.077	-1.53823	0.856923	-1.79506	0.0726442	CLDN11
ENSG00000013306	712.868	-0.153745	0.381827	-0.402656	0.687201	SLC25A39
ENSG00000013364	2409.98	-0.00389577	0.566404	-0.00687808	0.994512	MVP
ENSG00000013374	979.519	0.265261	0.399467	0.664036	0.506667	NUB1
ENSG00000013375	1296.97	-0.689909	0.396666	-1.73927	0.0819873	PGM3
ENSG00000013392	199.082	-0.339099	0.424495	-0.798828	0.42439	RWDD2A
ENSG00000013441	2831.51	-0.0246363	0.490601	-0.0502165	0.95995	CLK1
ENSG00000013503	352.873	0.0244176	0.399361	0.0611418	0.951246	POLR3B
ENSG00000013523	417.298	0.126966	0.376071	0.337611	0.735656	ANGEL1
ENSG00000013561	1027.21	0.757237	0.495669	1.52771	0.126586	RNF14
ENSG00000013563	474.537	0.841631	0.373841	2.25131	0.0243661	DNASE1L1
ENSG00000013573	606.71	-0.528485	0.488015	-1.08293	0.27884	DDX11
ENSG00000013583	371.232	-0.352686	0.428538	-0.822998	0.410509	HEBP1
ENSG00000013588	3778.45	-0.52544	0.641692	-0.818835	0.41288	GPRC5A
ENSG00000013619	150.23	1.09009	0.807243	1.35038	0.176894	MAMLD1
ENSG00000013725	177.627	-0.503751	0.529214	-0.951885	0.341155	CD6
ENSG00000013810	524.977	-0.463943	0.357839	-1.29652	0.194798	TACC3
ENSG00000014123	823.509	-0.120783	0.312726	-0.386228	0.699328	UFL1
ENSG00000014138	310.801	-0.298498	0.336404	-0.887321	0.374906	POLA2
ENSG00000014164	404.043	-0.260324	0.360562	-0.721996	0.470297	ZC3H3
ENSG00000014216	1310.19	-0.172574	0.508659	-0.339273	0.734404	CAPN1
ENSG00000014257	78.2721	1.00956	0.633023	1.59483	0.110751	ACPP
ENSG00000014641	1238.23	0.823265	0.430397	1.9128	0.0557731	MDH1
ENSG00000014824	1093.63	0.489758	0.396783	1.23432	0.217083	SLC30A9
ENSG00000014914	282.806	-0.815744	0.661273	-1.2336	0.217354	MTMR11
ENSG00000014919	630.446	0.811567	0.440859	1.84088	0.0656398	COX15
ENSG00000015133	675.435	-0.385369	0.545716	-0.70617	0.480082	CCDC88C
ENSG00000015153	715.99	-0.00675452	0.375417	-0.0179921	0.985645	YAF2
ENSG00000015171	1335.87	0.253172	0.45599	0.555214	0.578748	ZMYND11
ENSG00000015285	161.165	-0.040495	0.664825	-0.0609108	0.95143	WAS
ENSG00000015413	6.91815	-0.899251	1.42355	-0.631694	0.527587	DPEP1
ENSG00000015475	301.081	-0.100129	0.412906	-0.242498	0.808394	BID
ENSG00000015479	6221.64	0.0526261	0.349892	0.150407	0.880444	MATR3
ENSG00000015532	524.806	0.0736132	0.330368	0.222822	0.823674	XYLT2
ENSG00000015676	1526.8	0.104299	0.36762	0.283714	0.77663	NUDCD3
ENSG00000016082	37.2607	-2.60583	1.40651	-1.85269	0.0639265	ISL1
ENSG00000016391	67.3087	0.999595	0.631186	1.58368	0.113267	CHDH
ENSG00000016402	39.5347	-0.150938	1.25162	-0.120594	0.904013	IL20RA
ENSG00000016864	619.426	-0.0740026	0.54051	-0.136913	0.8911	GLT8D1
ENSG00000017260	2196.49	-0.604807	0.481077	-1.25719	0.208684	ATP2C1
ENSG00000017373	33.2528	1.0738	0.985179	1.08995	0.275735	SRCIN1
ENSG00000017427	1760.65	0.0808989	0.785939	0.102933	0.918016	IGF1
ENSG00000017483	247.1	3.57973	0.999898	3.58009	0.000343477	SLC38A5
ENSG00000017621	24.8819	0.183151	0.928778	0.197196	0.843674	MAGIX
ENSG00000017797	1130.13	-0.307868	0.492844	-0.624676	0.532184	RALBP1
ENSG00000018189	1305.57	0.607281	0.374606	1.62112	0.104992	RUFY3
ENSG00000018236	53.8213	1.47222	1.24746	1.18018	0.237928	CNTN1
ENSG00000018280	290.259	-0.518486	0.724491	-0.715655	0.474204	SLC11A1
ENSG00000018408	2128.32	-1.13464	0.553068	-2.05154	0.0402147	WWTR1
ENSG00000018510	1271.49	-0.209084	0.442752	-0.472237	0.636758	AGPS
ENSG00000018610	226.632	0.203829	0.397372	0.512941	0.607992	CXorf56
ENSG00000018625	38.9903	0.765048	1.26525	0.604661	0.545404	ATP1A2
ENSG00000018699	285.042	-0.0979797	0.446048	-0.219662	0.826135	TTC27
ENSG00000018869	65.0858	0.270742	0.678335	0.399127	0.689799	ZNF582
ENSG00000019102	5.17281	0.433341	1.21751	0.355925	0.721897	VSIG2
ENSG00000019144	4810.53	0.0759692	0.401573	0.189179	0.849953	PHLDB1
ENSG00000019169	73.9861	-2.85468	0.975459	-2.9265	0.003428	MARCO
ENSG00000019186	47.6938	1.60771	1.2964	1.24014	0.214923	CYP24A1
ENSG00000019485	96.9869	-0.0117422	0.404131	-0.0290554	0.97682	PRDM11
ENSG00000019549	460.817	-0.480998	0.669145	-0.718825	0.472249	SNAI2
ENSG00000019582	18956.6	0.652326	0.491763	1.3265	0.184673	CD74
ENSG00000019991	1610.36	-1.8055	0.759581	-2.37697	0.0174557	HGF
ENSG00000019995	930.063	-0.115786	0.419894	-0.275751	0.78274	ZRANB1
ENSG00000020129	454.451	0.049425	0.420224	0.117616	0.906372	NCDN
ENSG00000020181	1186.29	-0.199762	0.499278	-0.400102	0.689081	GPR124
ENSG00000020256	359.23	-0.248681	0.395971	-0.62803	0.529984	ZFP64
ENSG00000020426	227.273	0.27673	0.491299	0.563262	0.573257	MNAT1
ENSG00000020577	851.098	-0.696653	0.507455	-1.37284	0.169803	SAMD4A
ENSG00000020633	210.875	0.132826	0.54615	0.243203	0.807848	RUNX3
ENSG00000020922	454.188	-0.168984	0.390747	-0.432464	0.665404	MRE11A
ENSG00000021300	157.405	0.785854	0.884759	0.888212	0.374427	PLEKHB1
ENSG00000021355	849.475	0.254723	0.451914	0.563655	0.572989	SERPINB1
ENSG00000021488	11.8054	0.223518	0.989679	0.225849	0.821319	SLC7A9
ENSG00000021574	537.705	0.141912	0.346734	0.409282	0.682333	SPAST
ENSG00000021645	633.353	1.67613	0.955986	1.7533	0.0795506	NRXN3
ENSG00000021762	448.745	-0.276353	0.396108	-0.69767	0.485384	OSBPL5
ENSG00000021776	1238.55	0.41475	0.427736	0.969642	0.332225	AQR
ENSG00000021826	208.533	-3.10686	0.99101	-3.13505	0.00171825	CPS1
ENSG00000022267	1523.76	-0.492005	0.807398	-0.609371	0.542278	FHL1
ENSG00000022277	848.618	-0.20421	0.369329	-0.55292	0.580318	RTFDC1
ENSG00000022556	189.705	-3.10087	1.12506	-2.75618	0.00584812	NLRP2
ENSG00000022567	969.052	-0.693563	0.699865	-0.990994	0.321688	SLC45A4
ENSG00000022840	2175.43	0.195764	0.419697	0.466441	0.6409	RNF10
ENSG00000022976	204.633	0.497065	0.34995	1.42039	0.155495	ZNF839
ENSG00000023041	452.962	0.145546	0.341879	0.425725	0.670308	ZDHHC6
ENSG00000023171	286.724	1.96135	0.506775	3.87026	0.000108721	GRAMD1B
ENSG00000023191	1709.9	0.0287652	0.467488	0.0615314	0.950936	RNH1
ENSG00000023228	2405.91	0.457597	0.407051	1.12418	0.260938	NDUFS1
ENSG00000023287	2099.46	-0.27976	0.446403	-0.626698	0.530857	RB1CC1
ENSG00000023318	850.407	-0.132784	0.432298	-0.307159	0.758722	ERP44
ENSG00000023330	366.225	-0.0194641	0.445288	-0.0437112	0.965135	ALAS1
ENSG00000023445	1970.99	-0.808277	0.337382	-2.39573	0.0165873	BIRC3
ENSG00000023516	2583.53	0.158105	0.343559	0.460198	0.645374	AKAP11
ENSG00000023572	100.055	0.648424	0.50218	1.29122	0.196628	GLRX2
ENSG00000023608	128.558	-0.0559251	0.538978	-0.103761	0.917359	SNAPC1
ENSG00000023697	253.766	-0.336725	0.436679	-0.771104	0.440645	DERA
ENSG00000023734	879.1	-0.270518	0.419773	-0.644438	0.519292	STRAP
ENSG00000023839	39.3497	0.426188	0.651509	0.654155	0.513012	ABCC2
ENSG00000023892	368.268	0.119175	0.483326	0.246573	0.805238	DEF6
ENSG00000023902	1005.75	-0.282948	0.412183	-0.686461	0.492422	PLEKHO1
ENSG00000023909	462.514	0.978428	0.525316	1.86255	0.0625256	GCLM
ENSG00000024048	1999.16	-0.0392533	0.392407	-0.100032	0.920319	UBR2
ENSG00000024422	1638.05	-0.980296	0.536825	-1.8261	0.0678354	EHD2
ENSG00000024526	233.481	-1.05045	0.60325	-1.74131	0.081629	DEPDC1
ENSG00000024862	153.406	0.154101	0.376458	0.409343	0.682288	CCDC28A
ENSG00000025039	217.215	-0.0719166	0.574368	-0.12521	0.900357	RRAGD
ENSG00000025156	210.902	-0.322765	0.447133	-0.721855	0.470384	HSF2
ENSG00000025293	1374.42	0.19195	0.381278	0.503439	0.614656	PHF20
ENSG00000025423	466.433	1.92445	0.937411	2.05294	0.0400787	HSD17B6
ENSG00000025434	260.342	-0.947648	0.536091	-1.7677	0.0771113	NR1H3
ENSG00000025708	1346.48	-0.141801	0.586426	-0.241805	0.808931	TYMP
ENSG00000025770	230.882	0.112232	0.373244	0.300692	0.763649	NCAPH2
ENSG00000025772	248.078	-0.189452	0.490073	-0.38658	0.699067	TOMM34
ENSG00000025796	2095.8	-0.39816	0.355831	-1.11896	0.263158	SEC63
ENSG00000025800	2099.18	0.0216428	0.359059	0.0602763	0.951936	KPNA6
ENSG00000026025	17381.9	-1.46658	0.67691	-2.16658	0.0302668	VIM
ENSG00000026036	563.874	0.00332405	0.408584	0.00813554	0.993509	RTEL1-TNFRSF6B
ENSG00000026103	790.611	0.526796	0.486513	1.0828	0.278898	FAS
ENSG00000026297	1304.14	0.183547	0.503471	0.364564	0.715437	RNASET2
ENSG00000026508	7947.83	-0.912335	0.446795	-2.04195	0.0411562	CD44
ENSG00000026559	42.0772	0.396795	0.903341	0.439253	0.660478	KCNG1
ENSG00000026652	458.657	-0.271866	0.468793	-0.579928	0.561963	AGPAT4
ENSG00000026751	772.575	-0.360172	1.00363	-0.35887	0.719692	SLAMF7
ENSG00000026950	2058.81	0.206122	0.384272	0.536396	0.591685	BTN3A1
ENSG00000027001	206.97	-0.00835372	0.428064	-0.0195151	0.98443	MIPEP
ENSG00000027075	618.642	0.237876	0.4299	0.553329	0.580038	PRKCH
ENSG00000027644	15.6505	0.233352	0.943408	0.24735	0.804638	INSRR
ENSG00000027697	1412.53	0.438487	0.332581	1.31844	0.187358	IFNGR1
ENSG00000027847	371.329	0.300209	0.42377	0.708423	0.478683	B4GALT7
ENSG00000027869	38.9532	-0.0205997	0.607073	-0.0339328	0.972931	SH2D2A
ENSG00000028116	352.413	-0.465742	0.385537	-1.20803	0.227035	VRK2
ENSG00000028137	1044.65	0.146182	0.550534	0.265528	0.790603	TNFRSF1B
ENSG00000028203	1637.03	-0.32579	0.369693	-0.881243	0.378186	VEZT
ENSG00000028277	487.228	-0.137828	0.66884	-0.206071	0.836736	POU2F2
ENSG00000028310	876.2	0.00262539	0.327115	0.0080259	0.993596	BRD9
ENSG00000028528	2214.76	0.446111	0.43151	1.03384	0.301212	SNX1
ENSG00000028839	185.646	-0.203601	0.411348	-0.49496	0.620629	TBPL1
ENSG00000029153	318.308	-1.79232	0.779576	-2.29909	0.0214997	ARNTL2
ENSG00000029363	3742.5	0.0896123	0.334516	0.267887	0.788787	BCLAF1
ENSG00000029364	1587.44	0.408001	0.355923	1.14632	0.251664	SLC39A9
ENSG00000029559	12.0866	3.42972	1.25405	2.73491	0.00623979	IBSP
ENSG00000029639	116.714	-0.294815	0.45558	-0.64712	0.517554	TFB1M
ENSG00000029725	1432.32	-0.0144322	0.35093	-0.0411255	0.967196	RABEP1
ENSG00000029993	525.857	1.99815	0.702642	2.84377	0.00445838	HMGB3
ENSG00000030066	1458.9	0.0227273	0.338999	0.0670422	0.946548	NUP160
ENSG00000030110	243.799	-0.224696	0.481303	-0.46685	0.640608	BAK1
ENSG00000030419	511.161	-0.250229	0.497049	-0.503429	0.614663	IKZF2
ENSG00000030582	2327.59	-0.284414	0.560883	-0.507082	0.612097	GRN
ENSG00000031003	1626.65	0.609678	0.351543	1.73429	0.082866	FAM13B
ENSG00000031081	1423.77	-0.0904006	0.56357	-0.160407	0.87256	ARHGAP31
ENSG00000031544	5.38182	0.10873	1.3796	0.0788131	0.937181	NR2E3
ENSG00000031691	84.6254	-1.19069	0.520954	-2.2856	0.0222775	CENPQ
ENSG00000031698	845.161	0.0120539	0.445531	0.0270552	0.978416	SARS
ENSG00000031823	600.797	-0.498137	0.339045	-1.46924	0.141768	RANBP3
ENSG00000032219	792.885	0.0789509	0.319452	0.247145	0.804796	ARID4A
ENSG00000032389	233.024	-0.21272	0.412444	-0.515756	0.606025	TSSC1
ENSG00000032444	955.409	-0.464885	0.427503	-1.08744	0.276841	PNPLA6
ENSG00000032742	248.92	-0.24416	0.44351	-0.550516	0.581965	IFT88
ENSG00000033011	323.485	-0.139815	0.412437	-0.338998	0.734612	ALG1
ENSG00000033030	648.734	-0.120952	0.334571	-0.361513	0.717716	ZCCHC8
ENSG00000033050	724.626	0.0405869	0.420857	0.0964388	0.923172	ABCF2
ENSG00000033100	1583.06	0.222448	0.494921	0.449463	0.653098	CHPF2
ENSG00000033122	6.35764	-0.928966	1.28517	-0.722834	0.469782	LRRC7
ENSG00000033170	551.209	-0.114288	0.535903	-0.213263	0.831122	FUT8
ENSG00000033178	1570.63	-0.196279	0.295705	-0.663768	0.506839	UBA6
ENSG00000033327	694.29	-0.316908	0.388303	-0.816138	0.414421	GAB2
ENSG00000033627	1498.59	-0.101544	0.467374	-0.217264	0.828002	ATP6V0A1
ENSG00000033800	606.647	0.299972	0.433582	0.691847	0.489033	PIAS1
ENSG00000033867	2119.17	-0.131583	0.486321	-0.270569	0.786723	SLC4A7
ENSG00000034053	264.979	0.191735	0.634925	0.301981	0.762666	APBA2
ENSG00000034063	318.136	-1.52452	0.548486	-2.77949	0.00544436	UHRF1
ENSG00000034152	422.189	-0.151659	0.438328	-0.345995	0.729347	MAP2K3
ENSG00000034239	4.82212	0.181158	1.61496	0.112175	0.910685	EFCAB1
ENSG00000034510	6837.81	-0.551377	0.389387	-1.41601	0.156772	TMSB10
ENSG00000034533	169.212	-0.288108	0.413742	-0.696348	0.486211	ASTE1
ENSG00000034677	1926.55	0.00431756	0.408783	0.010562	0.991573	RNF19A
ENSG00000034693	177.664	0.122812	0.432699	0.283828	0.776542	PEX3
ENSG00000034713	559.99	-0.0138045	0.314909	-0.0438365	0.965035	GABARAPL2
ENSG00000034971	8.69138	0.471873	1.74714	0.270083	0.787096	MYOC
ENSG00000035115	818.888	-0.462979	0.56027	-0.82635	0.408606	SH3YL1
ENSG00000035141	472.887	0.193172	0.386392	0.499937	0.617119	FAM136A
ENSG00000035403	2905.33	-0.750078	0.602808	-1.24431	0.213386	VCL
ENSG00000035499	86.8251	-0.464862	0.569355	-0.816471	0.414231	DEPDC1B
ENSG00000035664	288.879	-1.1867	0.845351	-1.40379	0.16038	DAPK2
ENSG00000035681	648.72	-0.0360764	0.383609	-0.0940447	0.925074	NSMAF
ENSG00000035687	767.515	-0.0894069	0.480778	-0.185963	0.852474	ADSS
ENSG00000035720	46.9599	0.395339	0.928779	0.425654	0.67036	STAP1
ENSG00000035862	9384.23	-0.249504	0.444722	-0.561033	0.574775	TIMP2
ENSG00000035928	1029.58	0.187159	0.3167	0.590967	0.554543	RFC1
ENSG00000036054	926.137	-0.0628152	0.36994	-0.169798	0.865169	TBC1D23
ENSG00000036257	1234.9	0.0388201	0.337462	0.115036	0.908417	CUL3
ENSG00000036448	17.6097	1.72833	0.768656	2.2485	0.0245441	MYOM2
ENSG00000036530	65.9754	-0.166961	0.70108	-0.238148	0.811766	CYP46A1
ENSG00000036549	1287.83	0.0938391	0.363249	0.258332	0.79615	ZZZ3
ENSG00000036672	198.346	-0.612759	0.805037	-0.761156	0.446564	USP2
ENSG00000037042	247.17	0.115574	0.405792	0.28481	0.77579	TUBG2
ENSG00000037241	132.433	0.0257432	0.536361	0.047996	0.961719	RPL26L1
ENSG00000037280	272.5	-0.511871	0.768287	-0.666249	0.505252	FLT4
ENSG00000037474	1061.98	-0.0507543	0.353936	-0.1434	0.885974	NSUN2
ENSG00000037637	783.311	0.140886	0.421384	0.334341	0.738122	FBXO42
ENSG00000037749	1364.57	0.102602	0.44949	0.228263	0.819442	MFAP3
ENSG00000037757	685.457	-0.193238	0.41807	-0.462214	0.643928	MRI1
ENSG00000037897	113.219	-0.357767	0.427249	-0.837373	0.402383	METTL1
ENSG00000037965	80.4026	-3.36019	0.86172	-3.8994	9.64297e-05	HOXC8
ENSG00000038002	207.337	0.275703	0.485144	0.568292	0.569837	AGA
ENSG00000038210	463.235	0.238355	0.344351	0.692186	0.488821	PI4K2B
ENSG00000038219	3083.72	0.0358659	0.433099	0.0828124	0.934001	BOD1L1
ENSG00000038274	1107.25	0.189864	0.37865	0.501423	0.616073	MAT2B
ENSG00000038295	133.882	-0.0912626	0.98575	-0.0925819	0.926236	TLL1
ENSG00000038358	805.209	0.120913	0.404553	0.298881	0.765031	EDC4
ENSG00000038382	6553.68	-0.2264	0.428666	-0.52815	0.597395	TRIO
ENSG00000038427	19461.3	-0.207271	0.776348	-0.266982	0.789483	VCAN
ENSG00000038532	1077.57	-0.437868	0.37823	-1.15768	0.246996	CLEC16A
ENSG00000038945	1599.15	0.038133	0.485058	0.0786153	0.937339	MSR1
ENSG00000039068	2227.5	0.34622	0.536914	0.644833	0.519035	CDH1
ENSG00000039123	1358.86	0.166516	0.376463	0.442318	0.658259	SKIV2L2
ENSG00000039139	111.563	-0.147142	0.634316	-0.231969	0.816562	DNAH5
ENSG00000039319	1983.24	0.170479	0.428347	0.397993	0.690636	ZFYVE16
ENSG00000039523	1023.37	-0.153121	0.428991	-0.356934	0.721141	FAM65A
ENSG00000039537	30.6351	1.52997	1.27144	1.20334	0.228846	C6
ENSG00000039560	1782.98	0.0756955	0.50456	0.150023	0.880747	RAI14
ENSG00000039650	415.741	-0.233535	0.426805	-0.547172	0.584261	PNKP
ENSG00000040199	1088.96	0.618666	0.547658	1.12966	0.25862	PHLPP2
ENSG00000040275	270.366	-0.383265	0.519213	-0.738165	0.460414	SPDL1
ENSG00000040341	1177.06	-0.194142	0.43181	-0.449599	0.652999	STAU2
ENSG00000040487	131.34	0.279989	0.511231	0.547677	0.583914	PQLC2
ENSG00000040531	243.573	0.181886	0.400337	0.454333	0.649589	CTNS
ENSG00000040608	25.1888	0.107004	0.673871	0.15879	0.873835	RTN4R
ENSG00000040633	417.3	-0.121109	0.469963	-0.257699	0.796639	PHF23
ENSG00000040731	41.8526	1.13589	2.81307	0.40379	0.686367	CDH10
ENSG00000040933	1223.17	-0.0606207	0.360226	-0.168285	0.866359	INPP4A
ENSG00000041353	543.966	-1.49399	0.654912	-2.28121	0.0225359	RAB27B
ENSG00000041357	849.334	0.485558	0.412201	1.17796	0.238811	PSMA4
ENSG00000041515	24.668	-1.14626	0.883647	-1.2972	0.194564	MYO16
ENSG00000041802	663.918	0.0137158	0.476358	0.028793	0.97703	LSG1
ENSG00000041880	365.587	0.8241	0.501199	1.64426	0.100123	PARP3
ENSG00000041982	3155.24	-2.79446	0.969428	-2.88259	0.00394425	TNC
ENSG00000041988	134.734	0.331825	0.54262	0.611525	0.540852	THAP3
ENSG00000042062	61.0002	-0.91854	1.12291	-0.818001	0.413357	FAM65C
ENSG00000042088	237.343	0.370343	0.388394	0.953523	0.340325	TDP1
ENSG00000042286	526.03	0.975961	0.435069	2.24323	0.0248818	AIFM2
ENSG00000042317	167.403	0.316126	0.455161	0.694538	0.487345	SPATA7
ENSG00000042429	654.03	-0.0602229	0.337912	-0.178221	0.85855	MED17
ENSG00000042445	739.002	0.601847	0.441085	1.36447	0.172419	RETSAT
ENSG00000042493	448.311	-0.271268	0.410394	-0.660994	0.508616	CAPG
ENSG00000042753	448.843	-0.548872	0.512284	-1.07142	0.283979	AP2S1
ENSG00000042832	177.279	-0.13479	0.627886	-0.214673	0.830022	TG
ENSG00000042980	795.996	0.709144	0.410147	1.729	0.083809	ADAM28
ENSG00000043039	76.3451	-2.39933	2.74571	-0.873846	0.382202	BARX2
ENSG00000043093	1125.08	-0.247123	0.470551	-0.525177	0.59946	DCUN1D1
ENSG00000043143	1673.93	0.031381	0.508825	0.0616735	0.950823	JADE2
ENSG00000043462	921.907	-0.0921515	0.383317	-0.240406	0.810016	LCP2
ENSG00000043514	320.466	-0.159396	0.404583	-0.393977	0.693598	TRIT1
ENSG00000043591	13.3851	0.806387	0.813598	0.991136	0.321619	ADRB1
ENSG00000044090	1033.32	-0.253342	0.399237	-0.634564	0.525713	CUL7
ENSG00000044115	4331.67	0.260175	0.36484	0.713121	0.475771	CTNNA1
ENSG00000044446	641.317	0.0918607	0.430747	0.213259	0.831125	PHKA2
ENSG00000044459	676.522	-0.491891	0.45557	-1.07973	0.280264	CNTLN
ENSG00000044574	6311.63	-0.0857119	0.484662	-0.176849	0.859627	HSPA5
ENSG00000046604	1948.81	-1.55429	0.686819	-2.26303	0.0236338	DSG2
ENSG00000046647	138.391	0.323824	0.406322	0.796963	0.425472	GEMIN8
ENSG00000046651	853.524	0.157533	0.349798	0.450354	0.652455	OFD1
ENSG00000046653	114.909	-0.200041	1.01829	-0.196447	0.84426	GPM6B
ENSG00000046889	401.636	0.790992	0.646329	1.22382	0.221019	PREX2
ENSG00000047056	656.439	0.567863	0.398321	1.42564	0.153972	WDR37
ENSG00000047188	1584.51	0.265917	0.390082	0.681695	0.495432	YTHDC2
ENSG00000047230	356.904	0.620836	0.34202	1.81521	0.0694923	CTPS2
ENSG00000047249	444.125	0.21793	0.330847	0.658704	0.510086	ATP6V1H
ENSG00000047315	1410.19	0.475613	0.323768	1.46899	0.141834	POLR2B
ENSG00000047346	1306.4	0.510051	0.47015	1.08487	0.277979	FAM214A
ENSG00000047365	1884.1	0.61323	0.480141	1.27719	0.201536	ARAP2
ENSG00000047410	4793.97	0.35654	0.376664	0.946572	0.343857	TPR
ENSG00000047457	91.6268	-0.385397	0.988798	-0.389763	0.696712	CP
ENSG00000047578	884.067	-0.243411	0.399333	-0.609543	0.542164	KIAA0556
ENSG00000047579	197.593	-0.0994251	0.445203	-0.223325	0.823282	DTNBP1
ENSG00000047597	13.6906	0.241238	1.00754	0.239432	0.810771	XK
ENSG00000047617	50.2676	0.624809	0.501728	1.24531	0.213016	ANO2
ENSG00000047621	519.581	-0.181534	0.386414	-0.469792	0.638503	C12orf4
ENSG00000047634	531.856	0.826964	0.76984	1.0742	0.282732	SCML1
ENSG00000047644	1239.66	-0.382818	0.500575	-0.764757	0.444416	WWC3
ENSG00000047648	139.215	-0.0895542	0.638375	-0.140285	0.888435	ARHGAP6
ENSG00000047849	6078.8	-0.496938	0.463389	-1.0724	0.283541	MAP4
ENSG00000047932	1282.96	-0.26527	0.408934	-0.648688	0.51654	GOPC
ENSG00000048028	421.247	-0.41954	0.466703	-0.898945	0.368682	USP28
ENSG00000048052	641.492	-1.26502	0.605601	-2.08886	0.0367203	HDAC9
ENSG00000048140	597.56	-0.328554	0.490571	-0.669738	0.503025	TSPAN17
ENSG00000048162	140.031	0.161012	0.471009	0.341844	0.732468	NOP16
ENSG00000048342	170.653	-0.000153416	0.639473	-0.00023991	0.999809	CC2D2A
ENSG00000048392	1076.56	0.211435	0.535235	0.395033	0.692819	RRM2B
ENSG00000048405	1117.24	0.10624	0.361476	0.293906	0.768829	ZNF800
ENSG00000048462	11.1747	-0.710283	1.37524	-0.516482	0.605518	TNFRSF17
ENSG00000048471	1143.45	-0.185903	0.341855	-0.543807	0.586574	SNX29
ENSG00000048540	53.7892	1.23222	1.09834	1.12189	0.261908	LMO3
ENSG00000048544	544.873	-0.369227	0.407271	-0.906589	0.364624	MRPS10
ENSG00000048649	2456.84	0.0167343	0.311629	0.0536993	0.957175	RSF1
ENSG00000048707	5098.56	0.778796	0.402708	1.9339	0.0531259	VPS13D
ENSG00000048740	2037.46	0.320209	0.405699	0.789276	0.429951	CELF2
ENSG00000048828	3884.06	0.03433	0.481628	0.0712789	0.943176	FAM120A
ENSG00000048991	771.246	-0.491669	0.326193	-1.5073	0.131735	R3HDM1
ENSG00000049089	56.1727	-0.484724	0.78217	-0.619716	0.535445	COL9A2
ENSG00000049130	577.842	0.167522	0.616516	0.271724	0.785835	KITLG
ENSG00000049167	193.809	0.0540869	0.454237	0.119072	0.905218	ERCC8
ENSG00000049192	482.126	-2.38429	1.08575	-2.19599	0.0280927	ADAMTS6
ENSG00000049239	4849	0.487229	0.604129	0.806499	0.419955	H6PD
ENSG00000049245	1475.84	-0.0581768	0.371607	-0.156555	0.875596	VAMP3
ENSG00000049246	736.684	0.770536	0.59031	1.30531	0.191788	PER3
ENSG00000049247	10.5972	-2.91333	1.87539	-1.55346	0.120314	UTS2
ENSG00000049249	39.4604	-0.9581	0.729074	-1.31413	0.188802	TNFRSF9
ENSG00000049283	30.5273	4.45274	0.948527	4.69437	2.67432e-06	EPN3
ENSG00000049323	388.408	0.286586	0.766516	0.373881	0.708493	LTBP1
ENSG00000049449	2276.64	-0.874324	0.453727	-1.92698	0.0539818	RCN1
ENSG00000049540	346.124	0.171907	0.776595	0.221359	0.824813	ELN
ENSG00000049541	201.083	0.139098	0.36225	0.383982	0.700992	RFC2
ENSG00000049618	2312.01	-0.0549252	0.30387	-0.180752	0.856562	ARID1B
ENSG00000049656	1406.22	0.250984	0.387245	0.648128	0.516902	CLPTM1L
ENSG00000049759	885.838	-1.82888	0.508242	-3.59845	0.000320122	NEDD4L
ENSG00000049768	20.7807	-0.410324	0.773073	-0.53077	0.595578	FOXP3
ENSG00000049769	187.305	0.723997	0.41855	1.72977	0.083671	PPP1R3F
ENSG00000049860	1153.49	0.146031	0.405617	0.360022	0.718831	HEXB
ENSG00000049883	204.238	0.609399	0.373643	1.63097	0.102898	PTCD2
ENSG00000050030	131.217	1.73611	1.11882	1.55173	0.120727	KIAA2022
ENSG00000050130	640.23	0.413845	0.367675	1.12557	0.260346	JKAMP
ENSG00000050165	616.906	-0.685112	0.697752	-0.981884	0.326157	DKK3
ENSG00000050327	198.608	-0.224019	0.558611	-0.401028	0.688399	ARHGEF5
ENSG00000050344	807.593	-1.73368	0.762181	-2.27463	0.0229283	NFE2L3
ENSG00000050393	450.855	-0.205607	0.349006	-0.589122	0.55578	MCUR1
ENSG00000050405	4271.37	-0.520641	0.500676	-1.03988	0.298398	LIMA1
ENSG00000050426	731.77	0.275969	0.322045	0.856927	0.391485	LETMD1
ENSG00000050438	99.8367	0.25971	0.499902	0.519522	0.603397	SLC4A8
ENSG00000050555	12.4785	1.2073	0.992599	1.2163	0.223872	LAMC3
ENSG00000050628	502.674	0.458207	0.989666	0.462991	0.643371	PTGER3
ENSG00000050730	19.2839	-0.644687	0.838327	-0.769016	0.441884	TNIP3
ENSG00000050748	819.108	0.133891	0.389445	0.343801	0.730996	MAPK9
ENSG00000050767	16.6217	0.056411	0.724841	0.0778254	0.937967	COL23A1
ENSG00000050820	1388.21	0.0399571	0.402694	0.0992245	0.92096	BCAR1
ENSG00000051009	747.389	-0.289384	0.31156	-0.928824	0.35298	FAM160A2
ENSG00000051108	1792.53	-0.157995	0.350899	-0.450257	0.652525	HERPUD1
ENSG00000051128	438.964	-0.383201	0.414694	-0.924059	0.355456	HOMER3
ENSG00000051180	58.4562	-0.319276	0.671935	-0.475159	0.634673	RAD51
ENSG00000051341	369.545	-1.07062	0.425853	-2.51407	0.0119348	POLQ
ENSG00000051382	999.154	-0.332906	0.425517	-0.782357	0.434005	PIK3CB
ENSG00000051523	831.439	-0.531271	0.671018	-0.791738	0.428514	CYBA
ENSG00000051596	135.408	-0.468629	0.513403	-0.91279	0.361353	THOC3
ENSG00000051620	563.31	0.168388	0.436933	0.385387	0.699951	HEBP2
ENSG00000051825	1187.22	0.212756	0.30267	0.702932	0.482098	MPHOSPH9
ENSG00000052126	626.427	-0.528077	0.549315	-0.961338	0.336382	PLEKHA5
ENSG00000052723	893.973	0.252823	0.323938	0.780467	0.435116	SIKE1
ENSG00000052749	331.982	-0.259068	0.420748	-0.615731	0.538072	RRP12
ENSG00000052795	1015.91	-0.535326	0.536859	-0.997146	0.318693	FNIP2
ENSG00000052802	443.059	-0.0995055	0.624596	-0.159312	0.873423	MSMO1
ENSG00000052841	2362.27	-0.286442	0.30054	-0.953093	0.340543	TTC17
ENSG00000052850	30.4063	-0.438028	1.10134	-0.397722	0.690835	ALX4
ENSG00000053254	1675.06	0.0854178	0.327678	0.260676	0.794342	FOXN3
ENSG00000053328	21.1854	-1.52899	1.19247	-1.2822	0.199771	METTL24
ENSG00000053371	311.427	0.133956	0.525955	0.254691	0.798962	AKR7A2
ENSG00000053372	252.327	-0.160113	0.43674	-0.366609	0.713911	MRTO4
ENSG00000053438	170.444	1.20433	1.98528	0.60663	0.544096	NNAT
ENSG00000053501	111.744	-0.112222	0.391201	-0.286865	0.774215	USE1
ENSG00000053524	77.1235	-0.816934	0.605879	-1.34834	0.177548	MCF2L2
ENSG00000053702	20.8366	0.770054	0.820616	0.938385	0.348046	NRIP2
ENSG00000053747	2548.39	0.887171	0.888446	0.998565	0.318006	LAMA3
ENSG00000053770	722.574	0.938908	0.36349	2.58304	0.00979353	AP5M1
ENSG00000053900	652.855	0.364119	0.385413	0.944749	0.344787	ANAPC4
ENSG00000053918	134.934	0.32409	0.56661	0.571981	0.567335	KCNQ1
ENSG00000054116	572.566	-0.134665	0.321465	-0.418909	0.675282	TRAPPC3
ENSG00000054118	2402.46	-0.0819447	0.33121	-0.24741	0.804591	THRAP3
ENSG00000054148	511.157	0.187974	0.539615	0.348349	0.727578	PHPT1
ENSG00000054179	32.4496	-0.66749	1.23906	-0.538705	0.59009	ENTPD2
ENSG00000054219	894.484	0.191366	0.373691	0.512096	0.608584	LY75
ENSG00000054267	2165.78	0.418181	0.43153	0.969065	0.332513	ARID4B
ENSG00000054277	350.619	-0.225662	0.526432	-0.428664	0.668168	OPN3
ENSG00000054282	774.175	0.0967189	0.329609	0.293435	0.769189	SDCCAG8
ENSG00000054356	92.1402	5.17692	2.87993	1.79759	0.0722425	PTPRN
ENSG00000054392	166.333	1.05896	0.572707	1.84905	0.0644511	HHAT
ENSG00000054523	2719.77	0.409988	0.375388	1.09217	0.274757	KIF1B
ENSG00000054598	448.503	0.29042	0.506265	0.573652	0.566204	FOXC1
ENSG00000054611	693.535	0.181401	0.401342	0.451986	0.651279	TBC1D22A
ENSG00000054654	5885.77	-0.537581	0.425326	-1.26393	0.206257	SYNE2
ENSG00000054690	137.142	0.360207	0.437842	0.822689	0.410685	PLEKHH1
ENSG00000054793	1596.85	0.141279	0.533833	0.264651	0.791278	ATP9A
ENSG00000054803	218.798	0.802223	0.917406	0.874447	0.381875	CBLN4
ENSG00000054938	40.3157	0.119907	1.34961	0.0888457	0.929205	CHRDL2
ENSG00000054965	1610.98	0.317577	0.337341	0.941411	0.346494	FAM168A
ENSG00000054967	495.088	-0.115696	0.502497	-0.230243	0.817903	RELT
ENSG00000054983	679.764	0.450675	0.39238	1.14857	0.250735	GALC
ENSG00000055044	784.845	-0.399395	0.339872	-1.17513	0.239942	NOP58
ENSG00000055070	1568.53	0.0575535	0.413242	0.139273	0.889234	SZRD1
ENSG00000055118	100.46	2.67753	0.829715	3.22704	0.00125077	KCNH2
ENSG00000055130	1028.35	0.415908	0.446426	0.931638	0.351523	CUL1
ENSG00000055147	430.788	0.189759	0.330717	0.57378	0.566117	FAM114A2
ENSG00000055163	759.709	0.221716	0.393629	0.563263	0.573256	CYFIP2
ENSG00000055208	2261.54	0.12757	0.382232	0.333751	0.738567	TAB2
ENSG00000055211	602.019	0.084853	0.368453	0.230295	0.817862	GINM1
ENSG00000055332	3091.21	-0.0988573	0.458063	-0.215816	0.829131	EIF2AK2
ENSG00000055483	1189.04	-0.246536	0.307671	-0.801296	0.422961	USP36
ENSG00000055609	8359.51	0.205139	0.330122	0.621405	0.534333	KMT2C
ENSG00000055732	68.909	0.37209	1.00605	0.369852	0.711493	MCOLN3
ENSG00000055813	206.993	-0.224559	0.751177	-0.298943	0.764984	CCDC85A
ENSG00000055917	2802.83	0.0995865	0.329318	0.302402	0.762345	PUM2
ENSG00000055950	241.516	0.497046	0.37683	1.31902	0.187163	MRPL43
ENSG00000055955	132.214	-0.0893561	0.569807	-0.156818	0.875388	ITIH4
ENSG00000056050	140.191	0.224987	0.447682	0.502559	0.615274	C4orf27
ENSG00000056097	2031.83	0.221199	0.342404	0.646019	0.518267	ZFR
ENSG00000056277	168.484	0.248125	0.429212	0.578093	0.563201	ZNF280C
ENSG00000056291	15.0486	3.33937	1.37777	2.42374	0.0153616	NPFFR2
ENSG00000056487	4.86615	-0.218026	1.46993	-0.148324	0.882087	PHF21B
ENSG00000056558	677.698	-0.486572	0.333096	-1.46076	0.144083	TRAF1
ENSG00000056586	2091.65	0.035641	0.358342	0.0994608	0.920772	RC3H2
ENSG00000056661	256.32	0.339301	0.381147	0.890209	0.373353	PCGF2
ENSG00000056736	21.1116	-0.375673	1.00927	-0.372223	0.709727	IL17RB
ENSG00000056972	355.719	0.158453	0.519469	0.305029	0.760344	TRAF3IP2
ENSG00000056998	159.063	1.27452	0.679155	1.87662	0.0605701	GYG2
ENSG00000057019	2467.19	-1.4848	0.715352	-2.07562	0.0379293	DCBLD2
ENSG00000057149	4.9184	-5.35108	2.5038	-2.13718	0.032583	SERPINB3
ENSG00000057252	1475.05	0.525514	0.501976	1.04689	0.29515	SOAT1
ENSG00000057294	865.929	-0.508941	0.467185	-1.08938	0.275987	PKP2
ENSG00000057468	11.6476	0.599004	0.800878	0.747934	0.4545	MSH4
ENSG00000057593	13.5628	1.34081	1.35328	0.990783	0.321792	F7
ENSG00000057608	2594.2	0.0501706	0.455172	0.110223	0.912232	GDI2
ENSG00000057657	289.995	0.0288249	0.427964	0.0673537	0.9463	PRDM1
ENSG00000057663	525.993	-0.355735	0.363392	-0.97893	0.327614	ATG5
ENSG00000057704	250.482	-0.137855	0.340241	-0.40517	0.685353	TMCC3
ENSG00000057757	440.334	-0.00140439	0.42802	-0.00328114	0.997382	PITHD1
ENSG00000057935	713.18	-0.155136	0.436302	-0.355571	0.722162	MTA3
ENSG00000058056	696.85	-0.140478	0.58488	-0.240183	0.810189	USP13
ENSG00000058063	2140.09	-0.515915	0.527013	-0.978942	0.327609	ATP11B
ENSG00000058085	2089.06	-3.46335	0.778757	-4.44728	8.69664e-06	LAMC2
ENSG00000058091	1644.56	0.220756	0.40492	0.545184	0.585627	CDK14
ENSG00000058262	5732.81	-0.218233	0.39669	-0.550136	0.582226	SEC61A1
ENSG00000058272	2728.64	-0.499509	0.329996	-1.51368	0.130106	PPP1R12A
ENSG00000058335	30.0268	-2.70983	1.14249	-2.37186	0.0176987	RASGRF1
ENSG00000058404	17.2199	2.16639	0.779046	2.78083	0.00542206	CAMK2B
ENSG00000058453	525.235	-0.117595	0.513758	-0.228893	0.818952	CROCC
ENSG00000058600	824.727	-0.361792	0.329617	-1.09761	0.272374	POLR3E
ENSG00000058668	7052.44	1.00122	0.526026	1.90337	0.056992	ATP2B4
ENSG00000058673	5754.42	-0.0979822	0.331944	-0.295177	0.767859	ZC3H11A
ENSG00000058729	373.241	0.201175	0.419188	0.479916	0.631287	RIOK2
ENSG00000058799	291.411	-0.128288	0.339996	-0.377323	0.705934	YIPF1
ENSG00000058804	657.074	-0.407125	0.378547	-1.07549	0.282153	NDC1
ENSG00000058866	73.4339	0.624244	0.506034	1.2336	0.217351	DGKG
ENSG00000059122	659.371	0.014671	0.365754	0.0401116	0.968004	FLYWCH1
ENSG00000059145	741.502	-0.355809	0.504151	-0.705759	0.480338	UNKL
ENSG00000059377	422.791	0.394355	0.48879	0.806799	0.419782	TBXAS1
ENSG00000059378	1172.69	-0.374027	0.446321	-0.838023	0.402018	PARP12
ENSG00000059573	929.171	-0.230798	0.455579	-0.506603	0.612433	ALDH18A1
ENSG00000059588	1399.39	0.387196	0.550125	0.703833	0.481537	TARBP1
ENSG00000059691	228.999	0.835867	0.42971	1.94519	0.0517524	PET112
ENSG00000059728	382.042	-0.574539	0.597313	-0.961872	0.336114	MXD1
ENSG00000059758	931.359	-0.0827828	0.339251	-0.244017	0.807218	CDK17
ENSG00000059769	341.891	0.0647016	0.500811	0.129194	0.897204	DNAJC25
ENSG00000059804	1097.1	-1.19149	0.59202	-2.01259	0.044158	SLC2A3
ENSG00000059915	39.6441	-0.398362	0.837709	-0.475537	0.634404	PSD
ENSG00000060069	433.542	0.0810563	0.452292	0.179212	0.857771	CTDP1
ENSG00000060138	2398.18	-0.670679	0.587854	-1.14089	0.253915	YBX3
ENSG00000060140	17.0599	0.219102	0.884156	0.247809	0.804282	STYK1
ENSG00000060237	6697.24	-0.186936	0.407695	-0.458519	0.646579	WNK1
ENSG00000060339	1408.86	0.0651535	0.350363	0.18596	0.852476	CCAR1
ENSG00000060491	941.872	0.132313	0.491502	0.269202	0.787774	OGFR
ENSG00000060558	135.522	0.117392	0.647956	0.181172	0.856232	GNA15
ENSG00000060642	207.718	0.282457	0.481608	0.586486	0.557549	PIGV
ENSG00000060656	639.26	1.28726	0.559367	2.30127	0.0213762	PTPRU
ENSG00000060688	382.556	-0.152405	0.424821	-0.358751	0.719782	SNRNP40
ENSG00000060709	102.721	1.32278	0.949005	1.39386	0.163361	RIMBP2
ENSG00000060718	1992.95	-0.570237	0.721391	-0.790468	0.429255	COL11A1
ENSG00000060749	2528.81	-0.538556	0.403175	-1.33579	0.181619	QSER1
ENSG00000060762	214.611	0.779037	0.389904	1.99802	0.0457142	MPC1
ENSG00000060971	579.771	0.23504	0.385176	0.610214	0.54172	ACAA1
ENSG00000060982	8129.92	-0.809311	0.787075	-1.02825	0.303832	BCAT1
ENSG00000061273	2372.62	-0.406341	0.378053	-1.07483	0.282453	HDAC7
ENSG00000061337	214.703	0.0994357	0.814978	0.12201	0.902891	LZTS1
ENSG00000061455	227.083	0.212421	0.503027	0.422285	0.672817	PRDM6
ENSG00000061656	34.7984	0.344823	0.729118	0.472932	0.636262	SPAG4
ENSG00000061676	4010	-0.220816	0.426412	-0.517846	0.604566	NCKAP1
ENSG00000061794	495.204	-0.183589	0.368605	-0.498064	0.618439	MRPS35
ENSG00000061918	157.908	0.436435	0.563978	0.773851	0.439019	GUCY1B3
ENSG00000061936	1496.18	-0.0551111	0.348819	-0.157994	0.874462	SFSWAP
ENSG00000061938	1019.61	-0.188698	0.508971	-0.370744	0.710828	TNK2
ENSG00000061987	3662.98	-0.188738	0.409612	-0.460773	0.644961	MON2
ENSG00000062038	492.869	0.62518	0.995672	0.627898	0.530071	CDH3
ENSG00000062194	2113.23	-0.064841	0.377414	-0.171803	0.863592	GPBP1
ENSG00000062282	76.0616	1.15419	0.624419	1.84843	0.0645404	DGAT2
ENSG00000062370	253.412	-0.24729	0.440694	-0.561137	0.574704	ZNF112
ENSG00000062485	1925.52	0.647318	0.331682	1.95162	0.0509829	CS
ENSG00000062524	20.5193	0.82917	0.895111	0.926331	0.354274	LTK
ENSG00000062582	277.977	0.397136	0.453399	0.87591	0.381079	MRPS24
ENSG00000062598	577.603	-0.0211637	0.410916	-0.0515038	0.958924	ELMO2
ENSG00000062650	1934.46	-0.113252	0.377982	-0.299623	0.764465	WAPAL
ENSG00000062716	15140.6	-0.90597	0.565604	-1.60177	0.109206	VMP1
ENSG00000062725	1638.46	-0.263901	0.380625	-0.693337	0.488098	APPBP2
ENSG00000062822	329.719	-0.632299	0.381603	-1.65696	0.0975284	POLD1
ENSG00000063046	6843.42	0.149569	0.331008	0.45186	0.65137	EIF4B
ENSG00000063127	41.3843	0.387486	0.67905	0.570629	0.568251	SLC6A16
ENSG00000063169	336.066	-0.520884	0.528796	-0.985038	0.324606	GLTSCR1
ENSG00000063176	231.436	-0.366266	0.409091	-0.895316	0.370618	SPHK2
ENSG00000063177	2527.96	-0.458809	0.359034	-1.2779	0.201286	RPL18
ENSG00000063180	61.6846	0.381229	0.758949	0.502312	0.615448	CA11
ENSG00000063241	391.963	-0.417084	0.64452	-0.647122	0.517553	ISOC2
ENSG00000063244	1046.3	-0.354824	0.407703	-0.870301	0.384136	U2AF2
ENSG00000063245	824.676	-0.608451	0.472727	-1.28711	0.198057	EPN1
ENSG00000063322	668.194	0.0828663	0.415266	0.19955	0.841832	MED29
ENSG00000063438	99.6037	-1.60789	0.912283	-1.76249	0.0779858	AHRR
ENSG00000063587	713.408	0.527701	0.411618	1.28202	0.199837	ZNF275
ENSG00000063601	665.07	0.0885976	0.360088	0.246045	0.805648	MTMR1
ENSG00000063660	1360.78	0.337078	0.625884	0.538562	0.590189	GPC1
ENSG00000063761	124.513	0.496853	0.442274	1.1234	0.261266	ADCK1
ENSG00000063854	299.438	-0.134583	0.38809	-0.346783	0.728755	HAGH
ENSG00000063978	1018.5	-0.0520983	0.365826	-0.142413	0.886754	RNF4
ENSG00000064012	1114.53	-0.470178	0.490373	-0.958818	0.33765	CASP8
ENSG00000064042	2040.41	0.585616	1.02602	0.570766	0.568159	LIMCH1
ENSG00000064102	424.768	-0.514189	0.341575	-1.50535	0.132234	ASUN
ENSG00000064115	1117.63	-0.289647	0.483572	-0.598974	0.54919	TM7SF3
ENSG00000064199	46.0272	-0.0662007	0.539681	-0.122666	0.902371	SPA17
ENSG00000064201	65.2765	-0.746166	0.635554	-1.17404	0.240379	TSPAN32
ENSG00000064205	165.829	-0.00419169	1.29651	-0.00323306	0.99742	WISP2
ENSG00000064218	6.74093	1.01803	1.22407	0.831675	0.405592	DMRT3
ENSG00000064225	400.029	-0.00452289	0.405972	-0.0111409	0.991111	ST3GAL6
ENSG00000064300	195.902	0.250316	0.816416	0.306603	0.759145	NGFR
ENSG00000064309	3847.85	-0.11536	0.701886	-0.164358	0.86945	CDON
ENSG00000064313	874.063	-0.30393	0.388935	-0.781443	0.434542	TAF2
ENSG00000064393	2877.63	0.991311	0.521814	1.89974	0.0574674	HIPK2
ENSG00000064419	1075.77	0.785864	0.464043	1.69352	0.0903573	TNPO3
ENSG00000064489	39.31	-0.0945102	0.605762	-0.156019	0.876018	MEF2BNB-MEF2B
ENSG00000064490	206.594	-0.308999	0.429877	-0.718808	0.472259	RFXANK
ENSG00000064545	175.228	-0.374918	0.401421	-0.933976	0.350316	TMEM161A
ENSG00000064547	198	-0.325326	0.443245	-0.733963	0.462971	LPAR2
ENSG00000064601	1511.76	0.644015	0.463675	1.38894	0.164852	CTSA
ENSG00000064607	2797.16	-0.0636762	0.307253	-0.207244	0.835819	SUGP2
ENSG00000064651	853.168	0.267735	0.658949	0.406307	0.684517	SLC12A2
ENSG00000064652	433.874	0.345559	0.549278	0.629115	0.529274	SNX24
ENSG00000064655	50.5548	0.365199	0.854764	0.427251	0.669197	EYA2
ENSG00000064666	2045.91	-0.968909	0.525322	-1.84441	0.0651237	CNN2
ENSG00000064687	971.939	0.354328	0.709353	0.499508	0.617421	ABCA7
ENSG00000064692	446.547	2.57968	0.657116	3.92576	8.64556e-05	SNCAIP
ENSG00000064703	340.638	0.284786	0.422183	0.674555	0.499958	DDX20
ENSG00000064726	1401.17	0.454924	0.383244	1.18703	0.235214	BTBD1
ENSG00000064763	165.375	-0.637207	0.505736	-1.25996	0.207684	FAR2
ENSG00000064787	6.41133	-1.79535	1.39717	-1.28499	0.198797	BCAS1
ENSG00000064886	124.744	2.0426	1.10054	1.85601	0.0634524	CHI3L2
ENSG00000064932	1808.89	-0.688779	0.444337	-1.55013	0.121111	SBNO2
ENSG00000064933	587.922	-0.239084	0.431212	-0.554446	0.579273	PMS1
ENSG00000064961	532.391	-0.731458	0.363615	-2.01163	0.0442593	HMG20B
ENSG00000064989	539.999	0.157235	0.611634	0.257074	0.797122	CALCRL
ENSG00000064995	322.519	-0.502802	0.433676	-1.1594	0.246295	TAF11
ENSG00000064999	854.045	-0.134741	0.360098	-0.374179	0.708271	ANKS1A
ENSG00000065000	2668	-0.410926	0.36809	-1.11637	0.264262	AP3D1
ENSG00000065029	503.615	0.262652	0.452544	0.58039	0.561652	ZNF76
ENSG00000065054	209.887	-0.0227505	0.640109	-0.0355416	0.971648	SLC9A3R2
ENSG00000065057	41.9099	-0.771678	0.594419	-1.29821	0.194217	NTHL1
ENSG00000065060	2007.52	-0.193179	0.347597	-0.555754	0.578379	UHRF1BP1
ENSG00000065135	1000.96	0.0913195	0.308849	0.295677	0.767477	GNAI3
ENSG00000065150	2544.06	-0.502973	0.417187	-1.20563	0.22796	IPO5
ENSG00000065154	710.49	0.542499	0.468206	1.15868	0.246588	OAT
ENSG00000065183	535.373	-0.107542	0.4644	-0.231573	0.81687	WDR3
ENSG00000065243	1447.3	0.307968	0.381217	0.807854	0.419175	PKN2
ENSG00000065268	187.477	-0.847101	0.456588	-1.85528	0.0635557	WDR18
ENSG00000065308	2466.91	-1.0761	0.638366	-1.68572	0.0918502	TRAM2
ENSG00000065320	367.549	0.269987	0.90137	0.29953	0.764536	NTN1
ENSG00000065325	26.8593	1.0751	1.2925	0.831805	0.405519	GLP2R
ENSG00000065328	108.982	-1.13637	0.617402	-1.84058	0.0656838	MCM10
ENSG00000065357	951.274	-0.53943	0.417159	-1.29311	0.195974	DGKA
ENSG00000065361	310.195	-0.801767	1.13457	-0.706673	0.47977	ERBB3
ENSG00000065413	959.225	0.20725	0.371701	0.557573	0.577136	ANKRD44
ENSG00000065427	1083.04	-0.0197506	0.433638	-0.0455463	0.963672	KARS
ENSG00000065457	548.012	0.181292	0.488825	0.370872	0.710733	ADAT1
ENSG00000065485	500.004	0.00793473	0.496877	0.0159692	0.987259	PDIA5
ENSG00000065491	297.415	-0.309495	0.473424	-0.653738	0.513281	TBC1D22B
ENSG00000065518	430.701	0.0601472	0.459704	0.130839	0.895903	NDUFB4
ENSG00000065526	3387.04	-0.0759016	0.375782	-0.201983	0.83993	SPEN
ENSG00000065534	4380.58	0.229895	0.944334	0.243446	0.80766	MYLK
ENSG00000065548	836.191	-0.142792	0.359326	-0.397387	0.691082	ZC3H15
ENSG00000065559	719.754	-0.161012	0.311378	-0.517093	0.605091	MAP2K4
ENSG00000065600	150.618	0.0138134	0.414159	0.0333529	0.973393	TMEM206
ENSG00000065609	17.4489	0.879099	1.11572	0.787923	0.430742	SNAP91
ENSG00000065613	1661.48	0.54517	0.395784	1.37744	0.168376	SLK
ENSG00000065615	547.907	-0.321497	0.325027	-0.989139	0.322595	CYB5R4
ENSG00000065621	21.627	-0.569475	0.816606	-0.697368	0.485572	GSTO2
ENSG00000065665	114.188	-0.0726647	0.503542	-0.144307	0.885258	SEC61A2
ENSG00000065675	79.4471	-0.535468	0.550928	-0.971939	0.331081	PRKCQ
ENSG00000065717	511.82	-0.835575	0.703999	-1.1869	0.235268	TLE2
ENSG00000065802	1013.09	-0.421502	0.313718	-1.34357	0.179088	ASB1
ENSG00000065809	1787.55	-0.218437	0.396878	-0.55039	0.582052	FAM107B
ENSG00000065833	221.192	-0.222754	0.481593	-0.462535	0.643698	ME1
ENSG00000065882	1273.99	-0.172926	0.519896	-0.332616	0.739424	TBC1D1
ENSG00000065883	2418.24	-0.0588848	0.369611	-0.159316	0.87342	CDK13
ENSG00000065911	602.068	-0.244185	0.48001	-0.508709	0.610956	MTHFD2
ENSG00000065923	859.638	1.01522	0.833847	1.21752	0.223408	SLC9A7
ENSG00000065970	790.015	-0.686999	0.454012	-1.51318	0.130235	FOXJ2
ENSG00000065978	4064.31	-0.67936	0.390836	-1.73822	0.0821717	YBX1
ENSG00000065989	404.552	0.163342	0.400208	0.408143	0.683169	PDE4A
ENSG00000066027	675.824	-0.0482598	0.398533	-0.121094	0.903617	PPP2R5A
ENSG00000066032	11.0671	2.38938	3.82082	0.625359	0.531735	CTNNA2
ENSG00000066044	1058.97	-0.652989	0.310124	-2.10558	0.0352412	ELAVL1
ENSG00000066056	219.399	-0.014546	0.497617	-0.0292314	0.97668	TIE1
ENSG00000066084	1721.9	-0.177422	0.362053	-0.490043	0.624104	DIP2B
ENSG00000066117	729.682	-0.281366	0.385444	-0.729978	0.465404	SMARCD1
ENSG00000066135	1451.48	0.0264459	0.454037	0.058246	0.953553	KDM4A
ENSG00000066136	544.006	0.043636	0.370393	0.11781	0.906218	NFYC
ENSG00000066185	37.5593	0.857033	0.973427	0.880429	0.378627	ZMYND12
ENSG00000066248	50.0564	-0.190211	0.80253	-0.237015	0.812645	NGEF
ENSG00000066279	2572.22	-1.49981	0.410499	-3.65363	0.000258563	ASPM
ENSG00000066294	1627	-0.0220311	0.317654	-0.0693557	0.944706	CD84
ENSG00000066322	555.007	-0.130545	0.348288	-0.37482	0.707795	ELOVL1
ENSG00000066336	341.12	0.114201	0.618731	0.184572	0.853565	SPI1
ENSG00000066379	96.3769	-0.488082	0.429171	-1.13727	0.255427	ZNRD1
ENSG00000066382	35.2042	1.21073	1.19281	1.01502	0.310097	MPPED2
ENSG00000066422	995.647	-0.364996	0.38462	-0.948979	0.342631	ZBTB11
ENSG00000066427	745.493	0.132417	0.411891	0.321487	0.747842	ATXN3
ENSG00000066455	643.034	0.543555	0.341642	1.59101	0.111607	GOLGA5
ENSG00000066468	552.75	1.83467	0.761381	2.40967	0.0159671	FGFR2
ENSG00000066557	285.907	-0.345387	0.365582	-0.94476	0.344781	LRRC40
ENSG00000066583	173.497	-0.102372	0.468504	-0.218509	0.827033	ISOC1
ENSG00000066629	205.792	0.663659	0.638851	1.03883	0.298883	EML1
ENSG00000066651	282.211	0.0688365	0.384856	0.178863	0.858045	TRMT11
ENSG00000066654	1077.41	-0.0164194	0.364384	-0.0450607	0.964059	THUMPD1
ENSG00000066697	267.168	-0.686716	0.706244	-0.972349	0.330877	MSANTD3
ENSG00000066735	124.772	0.564226	0.669361	0.842932	0.399266	KIF26A
ENSG00000066739	1474.01	0.469051	0.365112	1.28468	0.198905	ATG2B
ENSG00000066777	2411.48	0.00840276	0.375367	0.0223855	0.98214	ARFGEF1
ENSG00000066813	5.77415	3.43671	1.91245	1.79703	0.0723315	ACSM2B
ENSG00000066827	355.979	0.294077	0.375204	0.783778	0.43317	ZFAT
ENSG00000066855	307.468	-0.46032	0.509819	-0.902909	0.366574	MTFR1
ENSG00000066923	45.6801	0.51557	0.678546	0.759817	0.447364	STAG3
ENSG00000066926	534.356	0.31519	0.337849	0.932931	0.350856	FECH
ENSG00000066933	2044.52	0.0897375	0.37148	0.241568	0.809115	MYO9A
ENSG00000067048	1314.89	-0.284425	0.622232	-0.457104	0.647596	DDX3Y
ENSG00000067057	834.995	0.39843	0.602856	0.660903	0.508674	PFKP
ENSG00000067064	343.344	0.21384	0.420927	0.508022	0.611438	IDI1
ENSG00000067066	2076.29	-0.0252235	0.486776	-0.0518175	0.958674	SP100
ENSG00000067082	2784.16	-0.722468	0.374802	-1.9276	0.0539052	KLF6
ENSG00000067113	452.349	-0.1534	0.555088	-0.276353	0.782277	PPAP2A
ENSG00000067141	1669.46	0.639328	0.649857	0.983798	0.325215	NEO1
ENSG00000067167	6664.71	-0.606191	0.446162	-1.35868	0.174248	TRAM1
ENSG00000067177	140.583	1.24149	0.494463	2.51078	0.0120464	PHKA1
ENSG00000067182	2242.5	-0.220669	0.548757	-0.402125	0.687592	TNFRSF1A
ENSG00000067191	164.87	-0.560348	0.491754	-1.13949	0.2545	CACNB1
ENSG00000067208	1081.98	-0.0789639	0.306539	-0.257598	0.796717	EVI5
ENSG00000067221	138.46	-0.405447	0.494699	-0.819584	0.412453	STOML1
ENSG00000067225	8798.37	0.361639	0.517509	0.698807	0.484673	PKM
ENSG00000067248	1012.54	0.360515	0.37307	0.966345	0.333871	DHX29
ENSG00000067334	567.5	0.379359	0.331261	1.1452	0.252127	DNTTIP2
ENSG00000067365	280.584	-0.388539	0.377755	-1.02855	0.303692	METTL22
ENSG00000067369	2170.55	0.614085	0.413545	1.48493	0.137563	TP53BP1
ENSG00000067445	427.016	-0.371198	0.856914	-0.43318	0.664884	TRO
ENSG00000067533	570.49	-0.464419	0.460984	-1.00745	0.313718	RRP15
ENSG00000067560	5150.07	-0.412754	0.389271	-1.06032	0.288997	RHOA
ENSG00000067596	1021.03	-0.161427	0.3412	-0.473117	0.63613	DHX8
ENSG00000067601	45.815	0.59452	0.53533	1.11057	0.266755	PMS2P4
ENSG00000067606	162.865	0.478755	0.643617	0.743851	0.456967	PRKCZ
ENSG00000067646	414.705	0.143498	0.605668	0.236925	0.812715	ZFY
ENSG00000067704	1728.81	0.803969	0.390905	2.05669	0.0397163	IARS2
ENSG00000067715	27.0754	-0.608596	0.60916	-0.999073	0.317759	SYT1
ENSG00000067798	498.099	-0.580459	0.691829	-0.839021	0.401458	NAV3
ENSG00000067829	287.478	0.526345	0.504222	1.04388	0.296543	IDH3G
ENSG00000067836	229.74	0.186112	0.668075	0.27858	0.780567	ROGDI
ENSG00000067840	137.231	2.04164	0.685575	2.97799	0.00290142	PDZD4
ENSG00000067842	242.631	6.49855	0.788002	8.24687	1.62596e-16	ATP2B3
ENSG00000067900	3058.83	-0.273322	0.400185	-0.682989	0.494614	ROCK1
ENSG00000067955	1123.14	-0.407587	0.400952	-1.01655	0.309369	CBFB
ENSG00000067992	145.283	0.303007	0.483432	0.626783	0.530802	PDK3
ENSG00000068001	474.892	0.193755	0.487175	0.397711	0.690843	HYAL2
ENSG00000068024	947.813	0.290372	0.369383	0.786098	0.43181	HDAC4
ENSG00000068028	546.512	-0.186659	0.366235	-0.509671	0.610282	RASSF1
ENSG00000068078	51.8269	-0.196202	0.875921	-0.223995	0.822761	FGFR3
ENSG00000068079	207.745	-0.296796	0.663468	-0.44734	0.65463	IFI35
ENSG00000068097	461.854	-0.200748	0.416391	-0.482114	0.629725	HEATR6
ENSG00000068120	503.045	-0.0494833	0.386534	-0.128018	0.898135	COASY
ENSG00000068137	317.188	-0.573877	0.527499	-1.08792	0.27663	PLEKHH3
ENSG00000068305	2612.18	0.0968615	0.336239	0.288073	0.773291	MEF2A
ENSG00000068308	589.273	0.275905	0.373799	0.73811	0.460448	OTUD5
ENSG00000068323	1047.3	0.429097	0.523497	0.819674	0.412402	TFE3
ENSG00000068354	238.536	0.264433	0.399195	0.662417	0.507704	TBC1D25
ENSG00000068366	1906.45	0.205848	0.408295	0.504165	0.614145	ACSL4
ENSG00000068383	205.279	-0.215581	0.409088	-0.526979	0.598209	INPP5A
ENSG00000068394	147.873	0.229936	0.506776	0.453722	0.650029	GPKOW
ENSG00000068400	662.405	0.518755	0.362764	1.43001	0.152715	GRIPAP1
ENSG00000068438	403.66	0.363739	0.529898	0.686432	0.49244	FTSJ1
ENSG00000068489	254.39	-1.09672	0.57085	-1.9212	0.0547066	PRR11
ENSG00000068615	245.624	0.287993	1.20124	0.239747	0.810526	REEP1
ENSG00000068650	1917.13	-0.486773	0.445693	-1.09217	0.274758	ATP11A
ENSG00000068654	1996.77	-0.201669	0.306583	-0.657795	0.51067	POLR1A
ENSG00000068697	1863.77	-0.292095	0.318929	-0.915861	0.35974	LAPTM4A
ENSG00000068724	1032.46	0.136949	0.544917	0.25132	0.801566	TTC7A
ENSG00000068745	785.081	0.155286	0.359353	0.432129	0.665648	IP6K2
ENSG00000068781	14.5253	1.42459	3.962	0.359563	0.719174	STON1-GTF2A1L
ENSG00000068784	432.654	0.111637	0.382171	0.292112	0.770201	SRBD1
ENSG00000068793	3050.64	0.335644	0.375873	0.892971	0.371873	CYFIP1
ENSG00000068796	817.85	-0.347513	0.421585	-0.824303	0.409768	KIF2A
ENSG00000068831	444.23	-0.428748	0.868696	-0.493554	0.621621	RASGRP2
ENSG00000068878	2105.8	-0.429473	0.418094	-1.02722	0.304318	PSME4
ENSG00000068885	966.626	-0.310707	0.589412	-0.527148	0.598091	IFT80
ENSG00000068903	524.606	0.0221142	0.403992	0.0547392	0.956346	SIRT2
ENSG00000068912	1009.21	-0.294224	0.440727	-0.667589	0.504396	ERLEC1
ENSG00000068971	263.525	-0.509605	0.545694	-0.933866	0.350373	PPP2R5B
ENSG00000068976	273.819	2.24225	0.892104	2.51344	0.0119559	PYGM
ENSG00000069011	138.61	0.143005	2.15464	0.0663707	0.947083	PITX1
ENSG00000069020	3630.06	0.527898	0.685327	0.770287	0.44113	MAST4
ENSG00000069122	781.195	0.457364	0.481241	0.950385	0.341917	GPR116
ENSG00000069188	211.687	2.67375	0.955256	2.79899	0.00512635	SDK2
ENSG00000069248	848.225	0.164412	0.377963	0.434996	0.663566	NUP133
ENSG00000069275	7851.57	-0.101272	0.331448	-0.305545	0.759951	NUCKS1
ENSG00000069329	1757.75	-0.14801	0.371226	-0.398707	0.690109	VPS35
ENSG00000069345	781.527	0.15444	0.34578	0.446642	0.655134	DNAJA2
ENSG00000069399	342.373	-0.585195	0.56668	-1.03267	0.301757	BCL3
ENSG00000069424	654.677	-0.16397	0.528083	-0.310501	0.75618	KCNAB2
ENSG00000069431	800.675	0.500948	0.87264	0.57406	0.565927	ABCC9
ENSG00000069493	476.385	-0.335211	0.353399	-0.948533	0.342858	CLEC2D
ENSG00000069509	81.0275	0.74591	0.52852	1.41132	0.158151	FUNDC1
ENSG00000069535	267.353	3.11092	1.05633	2.94501	0.00322944	MAOB
ENSG00000069667	1648.44	-1.13722	0.928119	-1.2253	0.220462	RORA
ENSG00000069696	14.0361	-1.00414	0.96416	-1.04146	0.297662	DRD4
ENSG00000069702	651.234	-0.0366188	0.737226	-0.0496711	0.960385	TGFBR3
ENSG00000069712	139.084	0.366814	0.449031	0.816901	0.413985	KIAA1107
ENSG00000069812	12.322	-0.239858	1.61917	-0.148136	0.882235	HES2
ENSG00000069849	672.929	0.126553	0.45823	0.276179	0.782411	ATP1B3
ENSG00000069869	758.891	-0.220989	0.468768	-0.471425	0.637337	NEDD4
ENSG00000069943	244.788	0.640444	0.422069	1.51739	0.129168	PIGB
ENSG00000069956	1117.77	0.261645	0.447306	0.584935	0.558591	MAPK6
ENSG00000069966	387.275	0.557578	0.403867	1.3806	0.167403	GNB5
ENSG00000069974	515.252	0.454124	0.487799	0.930965	0.351872	RAB27A
ENSG00000069998	300.605	-0.351378	0.580541	-0.60526	0.545006	CECR5
ENSG00000070010	554.486	-0.269748	0.377871	-0.713862	0.475312	UFD1L
ENSG00000070018	1206.47	-0.253557	0.626707	-0.404586	0.685782	LRP6
ENSG00000070047	1071.98	-0.086392	0.34566	-0.249934	0.802639	PHRF1
ENSG00000070061	891.949	-0.0382719	0.420509	-0.0910132	0.927482	IKBKAP
ENSG00000070081	1538.43	-0.609723	0.533956	-1.1419	0.253497	NUCB2
ENSG00000070087	1271.46	-0.389741	0.577238	-0.675182	0.49956	PFN2
ENSG00000070159	720.739	0.865178	0.703261	1.23024	0.218609	PTPN3
ENSG00000070182	43.2941	0.337064	0.66679	0.505502	0.613206	SPTB
ENSG00000070190	218.041	-0.161547	0.47682	-0.3388	0.73476	DAPP1
ENSG00000070193	97.7055	3.65344	0.970106	3.76602	0.000165872	FGF10
ENSG00000070214	2380.27	-0.73857	0.413532	-1.786	0.0740986	SLC44A1
ENSG00000070269	547.582	0.168057	0.397986	0.422268	0.67283	TMEM260
ENSG00000070366	1315.01	-0.114061	0.361122	-0.315851	0.752115	SMG6
ENSG00000070367	1320.14	0.140999	0.397517	0.354699	0.722815	EXOC5
ENSG00000070371	231.785	-0.837651	0.646591	-1.29549	0.195152	CLTCL1
ENSG00000070404	2464.08	-0.0572366	0.906422	-0.0631456	0.949651	FSTL3
ENSG00000070413	1193.82	0.0404641	0.405829	0.0997073	0.920577	DGCR2
ENSG00000070423	280.398	-0.736253	0.394937	-1.86423	0.0622896	RNF126
ENSG00000070444	835.925	-0.334087	0.389396	-0.857963	0.390913	MNT
ENSG00000070476	940.007	0.0349992	0.315661	0.110876	0.911715	ZXDC
ENSG00000070495	317.333	-0.237121	0.341031	-0.695306	0.486864	JMJD6
ENSG00000070501	191.978	-0.188181	0.436533	-0.431081	0.666409	POLB
ENSG00000070526	5.41084	0.974116	1.61836	0.601917	0.547229	ST6GALNAC1
ENSG00000070540	366.23	-0.0696871	0.540824	-0.128854	0.897474	WIPI1
ENSG00000070601	24.6998	2.12584	0.990491	2.14625	0.031853	FRMPD1
ENSG00000070610	860.32	0.551907	0.336119	1.642	0.10059	GBA2
ENSG00000070614	2882.1	0.475314	0.711136	0.668388	0.503886	NDST1
ENSG00000070669	333.999	-0.162776	0.413194	-0.393946	0.693621	ASNS
ENSG00000070718	438.147	-0.233464	0.352583	-0.662153	0.507873	AP3M2
ENSG00000070731	14.327	1.05644	0.873765	1.20907	0.226636	ST6GALNAC2
ENSG00000070756	11026.7	-0.488139	0.360234	-1.35506	0.175398	PABPC1
ENSG00000070759	59.8529	0.038432	0.536097	0.0716885	0.94285	TESK2
ENSG00000070761	195.889	-0.18329	0.436682	-0.419733	0.674681	C16orf80
ENSG00000070770	1287.63	-0.235008	0.422027	-0.556855	0.577626	CSNK2A2
ENSG00000070778	468.534	-0.227102	0.431487	-0.526324	0.598663	PTPN21
ENSG00000070785	227.284	-0.161857	0.359508	-0.450217	0.652554	EIF2B3
ENSG00000070808	223.524	-1.63239	1.2919	-1.26355	0.206392	CAMK2A
ENSG00000070814	878.205	-0.0586494	0.36345	-0.161368	0.871803	TCOF1
ENSG00000070831	3235.21	-0.467345	0.372567	-1.25439	0.209699	CDC42
ENSG00000070882	1630.65	-0.326859	0.404546	-0.807966	0.41911	OSBPL3
ENSG00000070915	16.0867	0.604311	0.832267	0.726102	0.467776	SLC12A3
ENSG00000070950	616.065	-1.12298	0.573244	-1.95899	0.0501138	RAD18
ENSG00000070961	3107.66	0.191863	0.59204	0.324071	0.745885	ATP2B1
ENSG00000071051	551.618	-0.459361	0.359315	-1.27844	0.201096	NCK2
ENSG00000071054	3997.58	-0.216774	0.468806	-0.462396	0.643797	MAP4K4
ENSG00000071073	2167.18	0.340072	0.355995	0.95527	0.339441	MGAT4A
ENSG00000071082	3837.46	0.0699015	0.463368	0.150856	0.88009	RPL31
ENSG00000071127	2907.47	-0.0985959	0.330774	-0.298077	0.765645	WDR1
ENSG00000071189	2418.35	-0.0144065	0.505524	-0.0284981	0.977265	SNX13
ENSG00000071205	416.383	-0.492007	0.397021	-1.23925	0.215254	ARHGAP10
ENSG00000071242	1170.95	-1.12017	0.57384	-1.95206	0.0509314	RPS6KA2
ENSG00000071243	218.207	0.350279	0.408945	0.856543	0.391698	ING3
ENSG00000071246	1281.47	0.545687	0.310216	1.75905	0.0785686	VASH1
ENSG00000071282	262.052	-0.448017	0.693614	-0.645918	0.518333	LMCD1
ENSG00000071462	473.692	0.0118175	0.436379	0.0270808	0.978395	WBSCR22
ENSG00000071537	3131.91	0.366244	0.371709	0.985298	0.324478	SEL1L
ENSG00000071539	158.955	-1.06246	0.639402	-1.66165	0.0965824	TRIP13
ENSG00000071553	1001.54	0.4302	0.429123	1.00251	0.316097	ATP6AP1
ENSG00000071564	970.157	-1.05777	0.344647	-3.06912	0.00214687	TCF3
ENSG00000071575	861.214	0.255551	0.365349	0.699469	0.484259	TRIB2
ENSG00000071626	1722.14	-0.441838	0.345509	-1.2788	0.200967	DAZAP1
ENSG00000071655	1091.1	-0.349144	0.411917	-0.847607	0.396657	MBD3
ENSG00000071794	1168.16	0.896498	0.642621	1.39506	0.162997	HLTF
ENSG00000071859	383.188	0.372436	0.392085	0.949886	0.34217	FAM50A
ENSG00000071889	341.615	0.647124	0.335961	1.92619	0.0540808	FAM3A
ENSG00000071894	1183.23	-0.35124	0.387881	-0.905535	0.365182	CPSF1
ENSG00000071909	5.23087	0.900746	1.51752	0.593564	0.552804	MYO3B
ENSG00000071967	10905.8	0.374614	0.517423	0.723999	0.469066	CYBRD1
ENSG00000071994	693.9	-0.0484531	0.357484	-0.135539	0.892185	PDCD2
ENSG00000072041	4.68576	-2.72427	2.25428	-1.20849	0.22686	SLC6A15
ENSG00000072042	544.453	0.294543	0.370385	0.795233	0.426478	RDH11
ENSG00000072062	590.022	-0.469614	0.401824	-1.16871	0.242522	PRKACA
ENSG00000072071	629.919	0.162168	0.477303	0.339758	0.734039	LPHN1
ENSG00000072110	2950.5	-0.0692178	0.474689	-0.145817	0.884066	ACTN1
ENSG00000072121	1382	0.29671	0.317421	0.934754	0.349915	ZFYVE26
ENSG00000072133	57.3456	1.21003	1.2794	0.945777	0.344262	RPS6KA6
ENSG00000072134	519.115	-0.473773	0.39607	-1.19618	0.231625	EPN2
ENSG00000072135	725.351	-0.0545716	0.432999	-0.126032	0.899707	PTPN18
ENSG00000072163	283.888	-0.277778	0.632216	-0.439371	0.660393	LIMS2
ENSG00000072182	4.91131	-2.17564	1.45482	-1.49547	0.134792	ASIC4
ENSG00000072195	1829.32	-0.131955	0.661859	-0.19937	0.841973	SPEG
ENSG00000072201	70.8016	0.619321	0.737963	0.83923	0.40134	LNX1
ENSG00000072210	1520.39	0.507707	0.649864	0.781251	0.434655	ALDH3A2
ENSG00000072274	3032.02	1.08903	0.626641	1.73789	0.0822299	TFRC
ENSG00000072310	937.47	-0.717584	0.596473	-1.20304	0.228959	SREBF1
ENSG00000072364	5972.13	0.271747	0.418498	0.649339	0.516119	AFF4
ENSG00000072401	322.656	-0.201703	0.391959	-0.514603	0.606831	UBE2D1
ENSG00000072415	1126.68	0.515506	0.463619	1.11192	0.266174	MPP5
ENSG00000072422	556.622	0.530696	0.684646	0.775139	0.438257	RHOBTB1
ENSG00000072501	1670.7	0.365155	0.423037	0.863176	0.388041	SMC1A
ENSG00000072506	210.748	0.463178	0.511519	0.905496	0.365203	HSD17B10
ENSG00000072518	736.292	0.00282217	0.455758	0.00619225	0.995059	MARK2
ENSG00000072571	203.372	-0.077295	0.582652	-0.132661	0.894462	HMMR
ENSG00000072609	793.993	-0.197593	0.365789	-0.540181	0.589072	CHFR
ENSG00000072657	45.7072	0.677978	1.13421	0.597752	0.550005	TRHDE
ENSG00000072682	816.805	0.906809	0.366875	2.47171	0.0134467	P4HA2
ENSG00000072694	377.825	0.881358	0.668125	1.31915	0.187119	FCGR2B
ENSG00000072736	1216.67	-0.092726	0.339751	-0.272923	0.784912	NFATC3
ENSG00000072756	542.253	-0.218141	0.472927	-0.461257	0.644614	TRNT1
ENSG00000072778	2952.43	0.161666	0.425954	0.379539	0.704287	ACADVL
ENSG00000072786	1722.49	-0.227509	0.50658	-0.449109	0.653353	STK10
ENSG00000072803	1485.69	0.245143	0.35772	0.685293	0.493159	FBXW11
ENSG00000072818	425.368	-0.238766	0.597067	-0.399899	0.689231	ACAP1
ENSG00000072840	1769.72	0.235698	0.483857	0.487124	0.626171	EVC
ENSG00000072849	782.272	-0.31338	0.30965	-1.01204	0.311517	DERL2
ENSG00000072858	141.508	-0.420494	0.676469	-0.621602	0.534204	SIDT1
ENSG00000072864	605.987	-0.439963	0.372995	-1.17954	0.238182	NDE1
ENSG00000072952	363.115	1.08992	0.50921	2.14042	0.032321	MRVI1
ENSG00000072954	31.1648	1.09362	0.905971	1.20713	0.227382	TMEM38A
ENSG00000072958	698.808	-0.309277	0.334087	-0.925735	0.354583	AP1M1
ENSG00000073008	549.75	-0.792721	0.496827	-1.59557	0.110585	PVR
ENSG00000073009	57.8981	0.204553	0.554168	0.369117	0.712041	IKBKG
ENSG00000073050	239.049	-0.377508	0.360477	-1.04725	0.294986	XRCC1
ENSG00000073060	1226.98	-0.319499	0.545621	-0.58557	0.558165	SCARB1
ENSG00000073111	339.371	-0.889922	0.369573	-2.40798	0.0160412	MCM2
ENSG00000073146	23.7077	-1.04519	1.16669	-0.895858	0.370328	MOV10L1
ENSG00000073150	55.3017	0.90442	0.900174	1.00472	0.315033	PANX2
ENSG00000073169	246.284	0.193928	0.45672	0.424609	0.671122	SELO
ENSG00000073282	18.5913	-1.06277	0.760938	-1.39666	0.162516	TP63
ENSG00000073331	1064.88	0.484716	0.371871	1.30345	0.19242	ALPK1
ENSG00000073350	251.872	-0.286009	0.577025	-0.49566	0.620134	LLGL2
ENSG00000073417	643.729	0.0664316	0.452563	0.14679	0.883298	PDE8A
ENSG00000073464	111.661	0.284044	0.627606	0.452583	0.650849	CLCN4
ENSG00000073536	228.074	-0.514942	0.450885	-1.14207	0.253425	NLE1
ENSG00000073578	1609.4	1.47809	0.455902	3.24211	0.00118647	SDHA
ENSG00000073584	1398.24	-0.0940722	0.358855	-0.262145	0.793209	SMARCE1
ENSG00000073605	554.027	-0.76315	0.518136	-1.47288	0.140784	GSDMB
ENSG00000073614	2912.18	-0.065878	0.352183	-0.187056	0.851617	KDM5A
ENSG00000073670	33.5071	1.07453	0.613209	1.75231	0.0797204	ADAM11
ENSG00000073711	426.534	-1.51686	0.687156	-2.20744	0.027283	PPP2R3A
ENSG00000073712	1250.43	-0.339254	0.576256	-0.588722	0.556048	FERMT2
ENSG00000073734	23.961	-0.748057	1.44217	-0.518702	0.603969	ABCB11
ENSG00000073737	53.8988	0.0999019	1.0262	0.0973515	0.922447	DHRS9
ENSG00000073754	16.0089	-3.96862	1.7501	-2.26765	0.0233506	CD5L
ENSG00000073756	108.686	-1.16585	0.975441	-1.19521	0.232007	PTGS2
ENSG00000073792	398.371	-2.98156	0.602451	-4.94906	7.4574e-07	IGF2BP2
ENSG00000073803	336.562	-0.659664	0.557448	-1.18336	0.236665	MAP3K13
ENSG00000073849	2720.53	0.462797	0.601786	0.769039	0.44187	ST6GAL1
ENSG00000073861	32.1691	-0.0933152	0.590554	-0.158013	0.874447	TBX21
ENSG00000073910	1563.07	0.62357	0.702328	0.887861	0.374615	FRY
ENSG00000073921	3699.59	-0.241206	0.338497	-0.712579	0.476107	PICALM
ENSG00000073969	515.662	-0.209157	0.318541	-0.656608	0.511433	NSF
ENSG00000074047	698.113	-0.69245	0.670605	-1.03257	0.301803	GLI2
ENSG00000074054	1824.2	-0.146511	0.358317	-0.408885	0.682624	CLASP1
ENSG00000074071	320.332	-0.108215	0.478018	-0.226384	0.820903	MRPS34
ENSG00000074181	2134.72	0.11218	0.475553	0.235893	0.813515	NOTCH3
ENSG00000074201	1044.87	-0.124802	0.366257	-0.340749	0.733292	CLNS1A
ENSG00000074211	206.681	0.882143	0.786062	1.12223	0.261764	PPP2R2C
ENSG00000074219	316.784	-0.435302	0.553064	-0.787073	0.431239	TEAD2
ENSG00000074266	507.787	0.0655447	0.368798	0.177725	0.858939	EED
ENSG00000074276	7.77218	2.77253	1.40819	1.96887	0.0489683	CDHR2
ENSG00000074319	374.115	-0.137212	0.316846	-0.433056	0.664974	TSG101
ENSG00000074356	924.161	-0.0146275	0.333811	-0.0438197	0.965048	C17orf85
ENSG00000074370	636.27	-0.257118	0.600346	-0.428282	0.668445	ATP2A3
ENSG00000074410	1518.6	1.14296	1.85689	0.615522	0.53821	CA12
ENSG00000074416	827.214	-0.215956	0.475319	-0.454339	0.649585	MGLL
ENSG00000074527	308.202	-0.19548	0.703395	-0.27791	0.781082	NTN4
ENSG00000074582	227.974	0.207439	0.418682	0.495457	0.620278	BCS1L
ENSG00000074590	1071.88	-0.620074	0.344941	-1.79762	0.0722368	NUAK1
ENSG00000074603	1547.3	0.57056	0.418317	1.36394	0.172586	DPP8
ENSG00000074621	379.235	0.379896	0.373807	1.01629	0.309492	SLC24A1
ENSG00000074657	2241.37	-0.368769	0.453897	-0.812451	0.416533	ZNF532
ENSG00000074660	307.982	0.423531	0.502789	0.842362	0.399585	SCARF1
ENSG00000074695	4935.47	-0.517878	0.380852	-1.35979	0.173897	LMAN1
ENSG00000074696	1112.42	0.532713	0.367734	1.44864	0.147439	PTPLAD1
ENSG00000074706	155.708	-0.19184	0.493202	-0.388968	0.6973	IPCEF1
ENSG00000074755	2713.31	0.0843019	0.320479	0.26305	0.792512	ZZEF1
ENSG00000074800	6777.99	0.244617	0.508719	0.480848	0.630625	ENO1
ENSG00000074842	579.277	-0.28908	0.479023	-0.603478	0.546191	C19orf10
ENSG00000074855	376.114	0.669556	0.469254	1.42685	0.153622	ANO8
ENSG00000074935	382.748	-0.470909	0.432903	-1.0878	0.276686	TUBE1
ENSG00000074964	585.397	0.463713	0.546755	0.848118	0.396372	ARHGEF10L
ENSG00000074966	118.344	0.1842	0.508443	0.362283	0.717141	TXK
ENSG00000075073	4.679	-0.331233	1.34437	-0.246385	0.805384	TACR2
ENSG00000075089	177.409	0.237312	0.392582	0.604488	0.545519	ACTR6
ENSG00000075131	101.246	0.336546	0.466869	0.720858	0.470997	TIPIN
ENSG00000075142	837.904	-0.399268	0.593187	-0.673091	0.50089	SRI
ENSG00000075151	2447.46	0.574795	0.409548	1.40349	0.160471	EIF4G3
ENSG00000075188	153.697	-0.0253006	0.420832	-0.0601205	0.95206	NUP37
ENSG00000075213	402.861	-1.67732	0.902406	-1.85873	0.0630661	SEMA3A
ENSG00000075218	123.569	-0.223001	0.501129	-0.444996	0.656322	GTSE1
ENSG00000075223	9350.98	-0.311406	0.679252	-0.458453	0.646627	SEMA3C
ENSG00000075234	215.208	0.0145323	0.427499	0.0339937	0.972882	TTC38
ENSG00000075239	401.464	0.720546	0.421691	1.7087	0.0875058	ACAT1
ENSG00000075240	584.45	1.01688	0.403164	2.52225	0.0116605	GRAMD4
ENSG00000075275	1063.07	-0.0510362	0.354409	-0.144004	0.885498	CELSR1
ENSG00000075292	5009.61	-0.101281	0.419119	-0.241652	0.809049	ZNF638
ENSG00000075303	383.44	0.320894	0.529996	0.605464	0.544871	SLC25A40
ENSG00000075336	286.325	0.444545	0.326758	1.36047	0.17368	TIMM21
ENSG00000075340	561.306	2.8197	0.940456	2.99823	0.00271554	ADD2
ENSG00000075391	1783.64	-0.119592	0.630088	-0.189801	0.849465	RASAL2
ENSG00000075399	299.716	0.721699	0.492327	1.46589	0.142677	VPS9D1
ENSG00000075407	1590.05	0.205122	0.46575	0.440412	0.659638	ZNF37A
ENSG00000075413	1948.27	0.479754	0.352027	1.36283	0.172935	MARK3
ENSG00000075415	2873.42	0.925403	0.398488	2.32229	0.0202175	SLC25A3
ENSG00000075420	5461.93	-0.408173	0.347732	-1.17381	0.240469	FNDC3B
ENSG00000075426	5607.99	0.823675	0.497979	1.65404	0.0981203	FOSL2
ENSG00000075461	183.728	2.03871	1.03568	1.96848	0.049013	CACNG4
ENSG00000075539	2256.04	0.303871	0.351023	0.865674	0.386669	FRYL
ENSG00000075568	1773.1	-0.0463502	0.346784	-0.133657	0.893674	TMEM131
ENSG00000075618	1868.84	-0.606565	0.578946	-1.04771	0.294774	FSCN1
ENSG00000075624	37377.1	-0.384364	0.494425	-0.777396	0.436925	ACTB
ENSG00000075643	265.399	-0.933428	0.563035	-1.65785	0.0973479	MOCOS
ENSG00000075651	505.128	0.151266	0.474586	0.318733	0.749929	PLD1
ENSG00000075702	136.924	-0.781404	0.495404	-1.57731	0.114725	WDR62
ENSG00000075711	2593.61	-1.04873	0.663059	-1.58165	0.113728	DLG1
ENSG00000075785	1521.33	-0.195502	0.336103	-0.581674	0.560786	RAB7A
ENSG00000075790	897.218	-0.0241794	0.401633	-0.0602027	0.951994	BCAP29
ENSG00000075826	532.053	0.229631	0.448439	0.512067	0.608604	SEC31B
ENSG00000075856	874.753	-0.0514045	0.353104	-0.145579	0.884254	SART3
ENSG00000075884	464.807	0.164515	0.478782	0.343611	0.731139	ARHGAP15
ENSG00000075914	260.932	-0.374649	0.434777	-0.861702	0.388851	EXOSC7
ENSG00000075945	654.786	0.00832287	0.45592	0.0182551	0.985435	KIFAP3
ENSG00000075975	459.617	-0.207809	0.38804	-0.535535	0.59228	MKRN2
ENSG00000076003	625.462	-0.291915	0.364279	-0.80135	0.422929	MCM6
ENSG00000076043	562.235	-0.460374	0.460665	-0.999368	0.317616	REXO2
ENSG00000076053	717.694	-0.207821	0.422342	-0.492067	0.622672	RBM7
ENSG00000076067	930.559	-0.291448	0.384256	-0.758475	0.448167	RBMS2
ENSG00000076108	2500.33	-0.0893485	0.346281	-0.258023	0.796389	BAZ2A
ENSG00000076201	956.336	-0.051755	0.344715	-0.150139	0.880655	PTPN23
ENSG00000076242	537.445	0.308877	0.443886	0.695848	0.486524	MLH1
ENSG00000076248	363.637	-0.327625	0.46239	-0.708546	0.478606	UNG
ENSG00000076258	98.4716	0.570905	0.532939	1.07124	0.284062	FMO4
ENSG00000076321	476.294	0.137026	0.439755	0.311595	0.755348	KLHL20
ENSG00000076344	290.628	0.230776	0.678513	0.34012	0.733766	RGS11
ENSG00000076351	633.345	0.558415	0.346888	1.60979	0.107444	SLC46A1
ENSG00000076356	2864.09	-0.104707	0.72477	-0.144469	0.88513	PLXNA2
ENSG00000076382	433.845	-0.438737	0.508426	-0.862933	0.388174	SPAG5
ENSG00000076513	1006.37	-0.4775	0.467826	-1.02068	0.307406	ANKRD13A
ENSG00000076554	666.637	-0.89147	0.496585	-1.7952	0.0726216	TPD52
ENSG00000076555	1093.86	1.31848	0.59719	2.2078	0.0272581	ACACB
ENSG00000076604	460.45	0.0568868	0.544656	0.104445	0.916816	TRAF4
ENSG00000076641	1020.72	-0.355508	0.309339	-1.14925	0.250453	PAG1
ENSG00000076650	247.07	-0.324403	0.35736	-0.907775	0.363997	GPATCH1
ENSG00000076662	183.051	-0.341397	0.543948	-0.627628	0.530248	ICAM3
ENSG00000076685	933.105	0.0852117	0.335551	0.253945	0.799538	NT5C2
ENSG00000076706	1204.08	-0.497692	0.672977	-0.739538	0.45958	MCAM
ENSG00000076716	283.781	0.275054	0.875896	0.314026	0.753501	GPC4
ENSG00000076770	878.698	-0.256979	0.67965	-0.378104	0.705353	MBNL3
ENSG00000076826	68.006	-1.12298	1.04607	-1.07352	0.283037	CAMSAP3
ENSG00000076864	80.1606	2.17734	0.821418	2.65071	0.0080323	RAP1GAP
ENSG00000076924	403.979	-0.335926	0.352756	-0.95229	0.34095	XAB2
ENSG00000076928	1992.15	-0.237007	0.398639	-0.59454	0.552151	ARHGEF1
ENSG00000076944	602.511	-0.96149	0.454057	-2.11755	0.0342129	STXBP2
ENSG00000076984	435.401	-0.620309	0.396701	-1.56367	0.117896	MAP2K7
ENSG00000077044	870.542	0.299378	0.468951	0.6384	0.523214	DGKD
ENSG00000077063	118.236	2.38147	0.606003	3.9298	8.50149e-05	CTTNBP2
ENSG00000077092	169.002	-0.670152	0.865938	-0.773902	0.438988	RARB
ENSG00000077097	3002.82	-0.106496	0.312673	-0.340599	0.733406	TOP2B
ENSG00000077147	3252.87	0.206676	0.454022	0.45521	0.648958	TM9SF3
ENSG00000077150	524.134	0.0238277	0.433951	0.0549087	0.956211	NFKB2
ENSG00000077152	63.2258	-0.166276	0.648159	-0.256536	0.797537	UBE2T
ENSG00000077157	1928.93	0.127783	0.443731	0.287975	0.773366	PPP1R12B
ENSG00000077232	3853	-0.577516	0.458036	-1.26085	0.207362	DNAJC10
ENSG00000077235	2089.34	-0.0791364	0.342261	-0.231216	0.817147	GTF3C1
ENSG00000077238	1095.42	0.30076	0.437935	0.686768	0.492229	IL4R
ENSG00000077254	1473.79	0.276555	0.393988	0.701938	0.482718	USP33
ENSG00000077264	113.089	0.635258	0.927209	0.68513	0.493262	PAK3
ENSG00000077312	329.856	-0.620024	0.376956	-1.64482	0.100007	SNRPA
ENSG00000077348	66.3298	-0.464194	0.485911	-0.955308	0.339422	EXOSC5
ENSG00000077380	1017.39	-0.20692	0.316169	-0.65446	0.512815	DYNC1I2
ENSG00000077420	742.048	-0.644811	0.628875	-1.02534	0.305202	APBB1IP
ENSG00000077454	1123.84	-0.0698349	0.510586	-0.136774	0.891209	LRCH4
ENSG00000077458	504.642	-0.0261367	0.340367	-0.0767897	0.938791	FAM76B
ENSG00000077463	121.64	-0.308641	0.423511	-0.728768	0.466144	SIRT6
ENSG00000077514	528.926	-0.250473	0.301113	-0.831821	0.40551	POLD3
ENSG00000077522	44.226	-1.16635	0.677478	-1.7216	0.0851415	ACTN2
ENSG00000077549	1250.37	-0.0530534	0.438692	-0.120935	0.903742	CAPZB
ENSG00000077585	430.221	0.05726	0.360264	0.158939	0.873717	GPR137B
ENSG00000077616	43.0666	-0.146721	0.899178	-0.163172	0.870383	NAALAD2
ENSG00000077684	804.473	0.797177	0.445591	1.78903	0.0736096	JADE1
ENSG00000077713	430.3	-0.082489	0.395194	-0.208731	0.834659	SLC25A43
ENSG00000077721	708.396	0.030015	0.42332	0.0709038	0.943474	UBE2A
ENSG00000077782	2657.51	-1.1876	0.499904	-2.37565	0.0175181	FGFR1
ENSG00000077809	2426.85	0.453522	0.37667	1.20403	0.228578	GTF2I
ENSG00000077942	2414.02	0.130524	0.745467	0.17509	0.861009	FBLN1
ENSG00000077943	110.614	0.676906	0.725456	0.933076	0.350781	ITGA8
ENSG00000077984	41.5457	-0.468726	0.699641	-0.669952	0.502889	CST7
ENSG00000078018	137.589	0.161093	0.615496	0.261729	0.79353	MAP2
ENSG00000078043	806.476	0.159191	0.369186	0.431195	0.666326	PIAS2
ENSG00000078053	94.3394	-0.956896	0.939073	-1.01898	0.308213	AMPH
ENSG00000078061	548.86	0.275654	0.482259	0.571588	0.567601	ARAF
ENSG00000078070	371.703	0.373262	0.437148	0.853856	0.393185	MCCC1
ENSG00000078081	83.8854	-0.204345	0.602908	-0.338933	0.73466	LAMP3
ENSG00000078098	997.69	-0.751211	0.793139	-0.947137	0.343569	FAP
ENSG00000078114	1729.38	1.06973	0.551697	1.93898	0.0525033	NEBL
ENSG00000078124	851.901	-0.255838	0.356885	-0.716862	0.473459	ACER3
ENSG00000078140	1298.91	0.14692	0.355735	0.413004	0.679604	UBE2K
ENSG00000078142	1435.79	-0.444442	0.36532	-1.21658	0.223762	PIK3C3
ENSG00000078177	942.453	0.105503	0.523824	0.20141	0.840378	N4BP2
ENSG00000078237	154.312	0.238596	0.561841	0.424667	0.671079	C12orf5
ENSG00000078246	365.214	-0.228094	0.436301	-0.52279	0.601121	TULP3
ENSG00000078269	854.99	-0.908114	0.610508	-1.48747	0.13689	SYNJ2
ENSG00000078295	33.6262	1.63539	1.40727	1.1621	0.245193	ADCY2
ENSG00000078304	1695.34	0.156127	0.333926	0.46755	0.640107	PPP2R5C
ENSG00000078319	56.1657	0.246721	0.520299	0.474192	0.635363	PMS2P1
ENSG00000078328	103.059	0.398359	1.07784	0.36959	0.711688	RBFOX1
ENSG00000078369	3401.53	0.0801978	0.374322	0.214248	0.830353	GNB1
ENSG00000078399	24.0448	-1.94981	0.90425	-2.15627	0.0310623	HOXA9
ENSG00000078401	23.838	-0.256294	0.618734	-0.414224	0.67871	EDN1
ENSG00000078403	859.459	0.101512	0.475452	0.213507	0.830931	MLLT10
ENSG00000078487	62.8484	0.0592633	0.473127	0.125259	0.900319	ZCWPW1
ENSG00000078549	44.342	0.579045	0.784746	0.737876	0.46059	ADCYAP1R1
ENSG00000078589	71.8556	-0.402309	0.601951	-0.668342	0.503916	P2RY10
ENSG00000078596	164.883	-0.210328	0.531178	-0.395966	0.69213	ITM2A
ENSG00000078618	2420.92	-0.255059	0.295415	-0.863394	0.387921	NRD1
ENSG00000078668	752.827	0.2726	0.34235	0.796263	0.425879	VDAC3
ENSG00000078674	4242.75	0.0481152	0.394733	0.121893	0.902984	PCM1
ENSG00000078687	726.121	0.539187	0.338752	1.59168	0.111456	TNRC6C
ENSG00000078699	974.183	0.241075	0.34908	0.690601	0.489816	CBFA2T2
ENSG00000078725	67.6704	2.90756	0.585157	4.96885	6.7352e-07	BRINP1
ENSG00000078747	2021.33	0.308784	0.348431	0.886212	0.375503	ITCH
ENSG00000078804	537.631	1.80429	0.483371	3.73271	0.000189428	TP53INP2
ENSG00000078808	1434.44	0.014469	0.546551	0.0264734	0.97888	SDF4
ENSG00000078814	19.9186	0.789739	0.810766	0.974066	0.330024	MYH7B
ENSG00000078900	27.882	-1.91392	1.0351	-1.84902	0.0644552	TP73
ENSG00000078902	430.866	-0.060461	0.368153	-0.164228	0.869552	TOLLIP
ENSG00000078967	277.111	-0.0808694	0.3909	-0.20688	0.836103	UBE2D4
ENSG00000079101	20.166	-1.00114	1.17735	-0.850338	0.395137	CLUL1
ENSG00000079102	552.936	-0.602411	0.767522	-0.784877	0.432526	RUNX1T1
ENSG00000079134	775.01	-0.121097	0.361289	-0.33518	0.737489	THOC1
ENSG00000079150	150.931	-0.369861	0.602493	-0.613884	0.539292	FKBP7
ENSG00000079156	104.252	-1.09318	0.571523	-1.91275	0.0557795	OSBPL6
ENSG00000079215	1694.15	1.52965	0.746855	2.04812	0.0405482	SLC1A3
ENSG00000079246	3222.96	0.139051	0.355696	0.390927	0.695851	XRCC5
ENSG00000079257	783.691	1.11878	0.70139	1.59509	0.110693	LXN
ENSG00000079263	190.449	-0.266761	0.5225	-0.510547	0.609669	SP140
ENSG00000079277	859.854	0.0713933	0.329228	0.21685	0.828325	MKNK1
ENSG00000079308	3732.11	0.153525	0.453485	0.338546	0.734952	TNS1
ENSG00000079313	488.948	-0.616849	0.446534	-1.38142	0.167151	REXO1
ENSG00000079332	2804.76	-0.093571	0.412833	-0.226656	0.820692	SAR1A
ENSG00000079335	188.703	-0.0722274	0.380799	-0.189673	0.849565	CDC14A
ENSG00000079337	430.677	0.309443	0.49688	0.622773	0.533434	RAPGEF3
ENSG00000079385	36.0438	-0.218477	0.742814	-0.294121	0.768666	CEACAM1
ENSG00000079387	515.949	-0.466204	0.358749	-1.29953	0.193762	SENP1
ENSG00000079432	2049.43	-0.00947693	0.386361	-0.0245287	0.980431	CIC
ENSG00000079435	73.4124	0.709591	0.927109	0.765381	0.444045	LIPE
ENSG00000079459	455.549	-0.446304	0.421476	-1.05891	0.289642	FDFT1
ENSG00000079462	91.5671	-0.524249	0.523193	-1.00202	0.316335	PAFAH1B3
ENSG00000079482	307.897	0.011563	0.407644	0.0283656	0.977371	OPHN1
ENSG00000079616	427.8	-0.430961	0.354697	-1.21501	0.224362	KIF22
ENSG00000079691	977.395	-0.0453804	0.589041	-0.0770412	0.938591	LRRC16A
ENSG00000079739	2094.05	0.640894	0.643202	0.996411	0.31905	PGM1
ENSG00000079785	963.95	0.170006	0.372926	0.45587	0.648483	DDX1
ENSG00000079805	2351.24	-0.221983	0.364671	-0.608723	0.542708	DNM2
ENSG00000079819	2704.27	-0.119954	0.342058	-0.350684	0.725826	EPB41L2
ENSG00000079841	146.34	-1.2165	0.865704	-1.40522	0.159957	RIMS1
ENSG00000079931	267.498	-0.0981261	0.818843	-0.119835	0.904614	MOXD1
ENSG00000079950	2483.97	-0.00851674	0.327368	-0.0260158	0.979245	STX7
ENSG00000079974	247.809	0.0541359	0.366993	0.147512	0.882728	RABL2B
ENSG00000079999	645.999	0.0119705	0.449122	0.0266532	0.978736	KEAP1
ENSG00000080007	10.1016	0.532793	1.04831	0.508238	0.611286	DDX43
ENSG00000080031	180.382	-2.4353	0.703503	-3.46167	0.000536826	PTPRH
ENSG00000080166	18.0928	1.64507	0.957321	1.71841	0.0857211	DCT
ENSG00000080189	646.826	-0.143776	0.381286	-0.37708	0.706114	SLC35C2
ENSG00000080200	763.239	-0.201049	0.413157	-0.486617	0.62653	CRYBG3
ENSG00000080224	91.1186	-0.858175	0.901557	-0.951882	0.341157	EPHA6
ENSG00000080293	9.80912	-1.38673	2.24595	-0.617436	0.536947	SCTR
ENSG00000080298	502.186	-0.255256	0.4276	-0.596952	0.550539	RFX3
ENSG00000080345	4021.3	-0.462097	0.37193	-1.24243	0.214078	RIF1
ENSG00000080371	1286.39	-0.148788	0.515855	-0.288429	0.773018	RAB21
ENSG00000080493	1539.53	0.840326	0.847925	0.991038	0.321667	SLC4A4
ENSG00000080503	2383.7	0.227799	0.398069	0.572259	0.567146	SMARCA2
ENSG00000080546	568.214	-0.185104	0.479607	-0.385948	0.699535	SESN1
ENSG00000080561	148.331	0.383529	0.601447	0.637677	0.523684	MID2
ENSG00000080573	443.059	0.202647	0.46315	0.43754	0.66172	COL5A3
ENSG00000080603	3368.55	-0.176031	0.328964	-0.535108	0.592575	SRCAP
ENSG00000080608	739.78	-0.0362854	0.551034	-0.0658497	0.947498	KIAA0020
ENSG00000080709	12.2101	-0.876658	1.02988	-0.85122	0.394647	KCNN2
ENSG00000080802	812.719	-0.0373181	0.432269	-0.0863307	0.931204	CNOT4
ENSG00000080815	1217.71	0.312	0.316615	0.985423	0.324416	PSEN1
ENSG00000080819	368.551	-0.284628	0.353376	-0.805456	0.420557	CPOX
ENSG00000080822	1022.82	-0.304444	0.34555	-0.881041	0.378295	CLDND1
ENSG00000080823	483.651	-1.34746	0.757199	-1.77953	0.0751527	MOK
ENSG00000080824	7679.37	0.0942087	0.307283	0.306586	0.759158	HSP90AA1
ENSG00000080839	395.296	0.208134	0.392832	0.529829	0.596231	RBL1
ENSG00000080845	1192.2	-0.0601411	0.408541	-0.147209	0.882967	DLGAP4
ENSG00000080854	424.32	-0.798917	1.02488	-0.779524	0.435671	IGSF9B
ENSG00000080947	396.324	0.283893	0.443279	0.640438	0.521888	CROCCP3
ENSG00000080986	203.294	-1.04611	0.542523	-1.92823	0.0538264	NDC80
ENSG00000081014	840.505	0.0654649	0.618358	0.105869	0.915686	AP4E1
ENSG00000081019	597.406	0.17455	0.393754	0.443297	0.657551	RSBN1
ENSG00000081026	304.061	0.202324	0.426369	0.474528	0.635124	MAGI3
ENSG00000081041	88.285	0.226182	0.987698	0.228999	0.818869	CXCL2
ENSG00000081052	247.942	-0.537603	1.14671	-0.468821	0.639197	COL4A4
ENSG00000081059	404.679	-0.846276	0.673592	-1.25636	0.208985	TCF7
ENSG00000081087	892.551	-0.077375	0.480866	-0.160907	0.872166	OSTM1
ENSG00000081148	51.6902	-0.102481	0.471671	-0.217272	0.827996	IMPG2
ENSG00000081154	1968.15	-0.288132	0.509424	-0.565603	0.571664	PCNP
ENSG00000081177	291.646	0.63097	0.378287	1.66797	0.0953225	EXD2
ENSG00000081181	25.1761	0.351294	0.809072	0.434193	0.664148	ARG2
ENSG00000081189	1175.87	0.395156	0.460155	0.858744	0.390482	MEF2C
ENSG00000081237	3335.38	0.137388	0.353841	0.388276	0.697811	PTPRC
ENSG00000081277	10.7066	1.67115	1.15393	1.44823	0.147554	PKP1
ENSG00000081307	952.574	0.0314845	0.383399	0.0821194	0.934552	UBA5
ENSG00000081320	1636.45	-0.442939	0.421821	-1.05006	0.293688	STK17B
ENSG00000081377	794.491	-0.525037	0.691527	-0.759243	0.447707	CDC14B
ENSG00000081386	619.772	0.332492	0.391917	0.848373	0.39623	ZNF510
ENSG00000081479	6441.86	3.90995	1.14288	3.42115	0.000623571	LRP2
ENSG00000081665	1230.86	-0.0617003	0.35189	-0.17534	0.860813	ZNF506
ENSG00000081692	347.136	0.04256	0.385692	0.110347	0.912134	JMJD4
ENSG00000081721	183.512	-0.252273	0.384432	-0.656221	0.511682	DUSP12
ENSG00000081760	672.425	0.131555	0.384637	0.342024	0.732333	AACS
ENSG00000081791	1052.64	0.275855	0.334601	0.824429	0.409696	KIAA0141
ENSG00000081803	1215.31	-0.0295367	0.677939	-0.0435684	0.965248	CADPS2
ENSG00000081818	35.9897	-0.702624	0.713973	-0.984105	0.325064	PCDHB4
ENSG00000081842	44.7534	-0.969497	1.30215	-0.744538	0.456551	PCDHA6
ENSG00000081853	69.5828	-0.39322	1.02629	-0.383147	0.701611	PCDHGA2
ENSG00000081870	278.22	-0.381772	0.385169	-0.991181	0.321597	HSPB11
ENSG00000081913	547.991	-0.870597	0.650924	-1.33748	0.181066	PHLPP1
ENSG00000081923	461.169	-1.27783	0.658298	-1.94112	0.052244	ATP8B1
ENSG00000081985	45.3591	-0.56352	0.565232	-0.996971	0.318779	IL12RB2
ENSG00000082014	554.764	2.61795	0.516419	5.06943	3.99004e-07	SMARCD3
ENSG00000082068	719.405	0.129121	0.338591	0.381347	0.702946	WDR70
ENSG00000082074	1856.32	-0.0535501	0.376233	-0.142332	0.886818	FYB
ENSG00000082126	4.79365	-1.04639	2.28718	-0.457504	0.647309	MPP4
ENSG00000082146	406.286	0.0855566	0.341146	0.250792	0.801975	STRADB
ENSG00000082153	1953.29	-0.43876	0.394898	-1.11107	0.266538	BZW1
ENSG00000082175	84.2684	0.128904	0.776979	0.165905	0.868232	PGR
ENSG00000082196	154.547	0.39953	0.605643	0.659678	0.50946	C1QTNF3
ENSG00000082212	860.599	-0.115406	0.309993	-0.372285	0.709681	ME2
ENSG00000082213	469.409	0.186695	0.484098	0.385655	0.699752	C5orf22
ENSG00000082258	1662.05	-0.170328	0.462307	-0.368431	0.712552	CCNT2
ENSG00000082269	732.57	0.0337363	0.49832	0.0677	0.946024	FAM135A
ENSG00000082293	67.7438	0.333836	1.12317	0.297227	0.766293	COL19A1
ENSG00000082397	977.603	0.204648	0.492342	0.415663	0.677657	EPB41L3
ENSG00000082438	8936.14	-1.07083	0.767039	-1.39605	0.162699	COBLL1
ENSG00000082458	334.372	0.230723	0.419903	0.549467	0.582685	DLG3
ENSG00000082482	27.4432	0.260673	0.978182	0.266487	0.789864	KCNK2
ENSG00000082497	140.86	-0.499574	0.582152	-0.85815	0.390809	SERTAD4
ENSG00000082512	1640.8	0.0729068	0.427143	0.170685	0.864472	TRAF5
ENSG00000082515	214.038	0.157357	0.399684	0.393703	0.6938	MRPL22
ENSG00000082516	588.674	-0.0501689	0.371826	-0.134926	0.89267	GEMIN5
ENSG00000082641	3614.03	0.195629	0.466658	0.419213	0.67506	NFE2L1
ENSG00000082684	86.3004	1.52562	0.832168	1.83331	0.0667567	SEMA5B
ENSG00000082701	1961.6	-0.176407	0.355965	-0.495573	0.620195	GSK3B
ENSG00000082781	2164.65	0.00372577	0.538609	0.0069174	0.994481	ITGB5
ENSG00000082805	2389.44	-0.71271	0.533175	-1.33673	0.181312	ERC1
ENSG00000082898	5035.11	-0.150044	0.310387	-0.483409	0.628806	XPO1
ENSG00000082996	1180.17	-0.165653	0.531686	-0.311561	0.755374	RNF13
ENSG00000083067	68.0177	0.702166	1.1514	0.609839	0.541968	TRPM3
ENSG00000083093	376.545	-0.134317	0.4009	-0.33504	0.737595	PALB2
ENSG00000083097	1029.11	-0.374365	0.485451	-0.771169	0.440607	DOPEY1
ENSG00000083099	530.719	-0.138975	0.328137	-0.423528	0.67191	LYRM2
ENSG00000083123	330.554	-0.382618	0.461807	-0.828523	0.407374	BCKDHB
ENSG00000083168	2211.56	-0.0795311	0.286694	-0.277408	0.781467	KAT6A
ENSG00000083223	1716.46	-0.486591	0.473381	-1.02791	0.303994	ZCCHC6
ENSG00000083290	1608.24	0.458565	0.423177	1.08363	0.27853	ULK2
ENSG00000083312	5900.95	0.31793	0.408231	0.778797	0.436099	TNPO1
ENSG00000083444	1110.75	-0.0441337	0.579608	-0.076144	0.939304	PLOD1
ENSG00000083454	168.275	-0.805249	0.675541	-1.19201	0.233259	P2RX5
ENSG00000083457	241.604	-0.18046	0.612855	-0.294458	0.768408	ITGAE
ENSG00000083520	938.049	-0.0744032	0.313551	-0.237293	0.81243	DIS3
ENSG00000083535	520.943	-0.368045	0.312636	-1.17723	0.239103	PIBF1
ENSG00000083544	426.958	0.197684	0.421792	0.468677	0.639301	TDRD3
ENSG00000083635	112.59	-0.669599	0.461467	-1.45102	0.146774	NUFIP1
ENSG00000083642	1281.89	-0.140813	0.295469	-0.476575	0.633665	PDS5B
ENSG00000083720	609.477	0.588723	0.48034	1.22564	0.220335	OXCT1
ENSG00000083750	224.45	0.279724	0.371054	0.753863	0.450931	RRAGB
ENSG00000083782	40.9067	-3.74789	1.31921	-2.84102	0.00449699	EPYC
ENSG00000083799	2038.88	-0.174876	0.340963	-0.51289	0.608028	CYLD
ENSG00000083807	52.0041	-0.522487	0.567321	-0.920973	0.357065	SLC27A5
ENSG00000083812	187.814	-0.404409	0.448439	-0.901816	0.367154	ZNF324
ENSG00000083814	200.249	-0.0963218	0.477331	-0.201792	0.840079	ZNF671
ENSG00000083817	127.221	-0.143013	0.462279	-0.309365	0.757044	ZNF416
ENSG00000083828	435.339	-0.41955	0.395343	-1.06123	0.288586	ZNF586
ENSG00000083838	178.36	-0.317063	0.356881	-0.888426	0.374311	ZNF446
ENSG00000083842	16.345	-1.18589	0.72252	-1.64132	0.100731	ZNF8
ENSG00000083844	597.192	-0.298421	0.408205	-0.731056	0.464745	ZNF264
ENSG00000083845	2289.82	-0.510531	0.342407	-1.49101	0.135959	RPS5
ENSG00000083857	11380.3	-0.161465	0.435338	-0.370895	0.710715	FAT1
ENSG00000083896	1064.43	0.0981212	0.363562	0.269889	0.787246	YTHDC1
ENSG00000083937	595.041	-0.189954	0.45363	-0.418742	0.675405	CHMP2B
ENSG00000084070	790.96	-0.555305	0.523735	-1.06028	0.289018	SMAP2
ENSG00000084072	441.183	0.00340117	0.427592	0.00795424	0.993653	PPIE
ENSG00000084073	1303.76	-0.163295	0.347309	-0.470172	0.638232	ZMPSTE24
ENSG00000084090	2303.05	0.275735	0.369373	0.746495	0.455369	STARD7
ENSG00000084092	269.088	0.277507	0.433	0.640895	0.521591	NOA1
ENSG00000084093	1560.12	-0.0895375	0.353843	-0.253043	0.800235	REST
ENSG00000084110	8.42423	-0.691309	1.01967	-0.67797	0.49779	HAL
ENSG00000084112	1913.61	0.106798	0.376075	0.283981	0.776425	SSH1
ENSG00000084207	1370.3	-0.554546	0.511544	-1.08406	0.278337	GSTP1
ENSG00000084234	5848.29	-0.593271	0.434861	-1.36428	0.17248	APLP2
ENSG00000084444	164.947	-0.116777	0.456035	-0.25607	0.797897	KIAA1467
ENSG00000084463	700.045	-0.192617	0.398473	-0.483388	0.62882	WBP11
ENSG00000084623	724.514	0.0904016	0.337235	0.268067	0.788648	EIF3I
ENSG00000084636	1621.86	-0.363018	0.825902	-0.439541	0.66027	COL16A1
ENSG00000084652	2119.97	0.0982207	0.365158	0.268981	0.787944	TXLNA
ENSG00000084676	1209.63	0.40305	0.373772	1.07833	0.280886	NCOA1
ENSG00000084693	255.713	0.0179005	0.524564	0.0341245	0.972778	AGBL5
ENSG00000084710	42.0967	1.80273	0.639858	2.81739	0.00484156	EFR3B
ENSG00000084731	248.917	0.182766	0.547022	0.33411	0.738296	KIF3C
ENSG00000084733	2032.66	-0.132826	0.420361	-0.31598	0.752017	RAB10
ENSG00000084734	5.48577	1.69508	1.39968	1.21104	0.225879	GCKR
ENSG00000084754	1505.69	0.642126	0.372023	1.72604	0.0843404	HADHA
ENSG00000084764	106.969	-0.42489	0.530634	-0.800722	0.423293	MAPRE3
ENSG00000084774	1433.91	0.0324835	0.390021	0.0832866	0.933624	CAD
ENSG00000085063	2903.8	0.0825366	0.372108	0.221808	0.824463	CD59
ENSG00000085117	486.999	-1.81375	0.563764	-3.21721	0.00129444	CD82
ENSG00000085185	270.81	0.151188	0.430225	0.351416	0.725276	BCORL1
ENSG00000085224	4278.21	0.517271	0.320208	1.61542	0.106219	ATRX
ENSG00000085231	569.254	-0.0200133	0.434849	-0.0460235	0.963292	TAF9
ENSG00000085265	75.8145	-1.12496	0.968907	-1.16106	0.245618	FCN1
ENSG00000085274	482.2	-0.209495	0.435381	-0.481176	0.630392	MYNN
ENSG00000085276	350.079	-0.5009	0.867699	-0.577274	0.563754	MECOM
ENSG00000085365	1192.17	0.0959076	0.614731	0.156016	0.876021	SCAMP1
ENSG00000085377	415.123	-0.204101	0.390209	-0.523056	0.600935	PREP
ENSG00000085382	421.041	-0.370151	0.480162	-0.770888	0.440773	HACE1
ENSG00000085415	591.701	-0.172205	0.379196	-0.454132	0.649734	SEH1L
ENSG00000085433	416.417	0.37514	0.510593	0.734714	0.462513	WDR47
ENSG00000085449	1906.01	0.248608	0.338206	0.735079	0.462291	WDFY1
ENSG00000085465	44.5237	0.594832	0.593288	1.0026	0.316052	OVGP1
ENSG00000085491	822.45	-0.0208394	0.334482	-0.0623034	0.950321	SLC25A24
ENSG00000085511	694.579	-0.138599	0.410873	-0.337328	0.73587	MAP3K4
ENSG00000085514	106.049	0.053414	0.541458	0.0986484	0.921417	PILRA
ENSG00000085552	440.286	-0.175877	1.10966	-0.158496	0.874066	IGSF9
ENSG00000085563	279.518	1.73562	0.878791	1.97501	0.0482669	ABCB1
ENSG00000085644	179.741	-0.481806	0.5095	-0.945645	0.34433	ZNF213
ENSG00000085662	1262.94	2.49645	0.804886	3.10163	0.00192461	AKR1B1
ENSG00000085719	1899.32	-0.12447	0.489074	-0.254502	0.799108	CPNE3
ENSG00000085721	658.096	0.0122977	0.391422	0.0314181	0.974936	RRN3
ENSG00000085733	4144.62	-0.0662979	0.283923	-0.233507	0.815368	CTTN
ENSG00000085741	45.2356	2.0148	0.982933	2.04979	0.0403853	WNT11
ENSG00000085760	485.535	0.220936	0.374768	0.589527	0.555507	MTIF2
ENSG00000085788	1198.37	0.0822205	0.456903	0.179952	0.85719	DDHD2
ENSG00000085831	21.2597	0.255794	0.906271	0.282249	0.777752	TTC39A
ENSG00000085832	2225.44	-0.445789	0.329341	-1.35358	0.175871	EPS15
ENSG00000085840	70.7226	-0.697697	0.54297	-1.28497	0.198804	ORC1
ENSG00000085871	112.81	0.605387	0.508392	1.19079	0.233737	MGST2
ENSG00000085872	558.421	-0.338988	0.318439	-1.06453	0.287087	CHERP
ENSG00000085978	514.977	-0.00742908	0.385637	-0.0192644	0.98463	ATG16L1
ENSG00000085982	1271.68	0.22721	0.441417	0.514728	0.606743	USP40
ENSG00000085998	678.193	-0.00573597	0.335152	-0.0171145	0.986345	POMGNT1
ENSG00000085999	93.3242	-0.738185	0.557973	-1.32298	0.185843	RAD54L
ENSG00000086015	785.743	-0.474614	0.480102	-0.988569	0.322874	MAST2
ENSG00000086061	1850.27	-0.0305018	0.450831	-0.0676569	0.946059	DNAJA1
ENSG00000086062	3403.97	0.121342	0.583327	0.208016	0.835216	B4GALT1
ENSG00000086065	498.411	0.246642	0.338569	0.728484	0.466317	CHMP5
ENSG00000086102	1070.26	0.387366	0.3356	1.15425	0.248398	NFX1
ENSG00000086189	266.925	-0.0285946	0.507318	-0.0563642	0.955052	DIMT1
ENSG00000086200	659.675	0.0172765	0.475428	0.0363389	0.971012	IPO11
ENSG00000086205	24.1613	0.0851888	0.858361	0.0992459	0.920943	FOLH1
ENSG00000086232	1549.87	0.0939729	0.422072	0.222646	0.823811	EIF2AK1
ENSG00000086288	15.9939	0.556769	0.769826	0.72324	0.469532	NME8
ENSG00000086289	300.609	-0.233001	0.886768	-0.262753	0.792741	EPDR1
ENSG00000086300	425.453	0.431346	0.474639	0.908788	0.363462	SNX10
ENSG00000086475	519.1	0.216994	0.434394	0.499533	0.617404	SEPHS1
ENSG00000086504	248.01	-0.184846	0.454118	-0.407044	0.683976	MRPL28
ENSG00000086544	328.513	-0.913197	0.4119	-2.21704	0.0266206	ITPKC
ENSG00000086570	54.7997	1.47658	1.38718	1.06444	0.287129	FAT2
ENSG00000086589	620.515	-0.102004	0.355016	-0.287322	0.773866	RBM22
ENSG00000086598	3978.99	-0.297585	0.340327	-0.874408	0.381896	TMED2
ENSG00000086619	322.305	0.321812	0.495336	0.649684	0.515896	ERO1LB
ENSG00000086666	953.784	0.198131	0.390063	0.507946	0.611491	ZFAND6
ENSG00000086696	11.1254	-6.52471	2.23289	-2.9221	0.00347685	HSD17B2
ENSG00000086712	422.79	0.34175	0.368873	0.926471	0.354201	TXLNG
ENSG00000086717	4.29713	0.759907	1.32147	0.575049	0.565258	PPEF1
ENSG00000086730	375.452	0.418492	0.456381	0.916979	0.359153	LAT2
ENSG00000086758	9212.98	0.390004	0.371378	1.05015	0.293647	HUWE1
ENSG00000086827	306.35	-0.0832944	0.417746	-0.19939	0.841958	ZW10
ENSG00000086848	391.103	-0.0517828	0.359531	-0.144029	0.885478	ALG9
ENSG00000086991	47.7009	-0.30846	0.878812	-0.350996	0.725591	NOX4
ENSG00000087008	349.885	0.114192	0.451191	0.253091	0.800198	ACOX3
ENSG00000087053	788.592	-0.42658	0.37548	-1.13609	0.255918	MTMR2
ENSG00000087074	665.9	-1.03994	0.404442	-2.57131	0.0101315	PPP1R15A
ENSG00000087076	59.9139	-0.207112	0.768566	-0.269479	0.787561	HSD17B14
ENSG00000087077	730.443	-0.229178	0.459385	-0.49888	0.617864	TRIP6
ENSG00000087085	29.942	-0.413666	0.585217	-0.706858	0.479655	ACHE
ENSG00000087086	14212.9	-0.813356	0.47104	-1.72672	0.0842173	FTL
ENSG00000087087	836.186	-0.0844206	0.376257	-0.22437	0.82247	SRRT
ENSG00000087088	356.368	-0.376001	0.368641	-1.01996	0.307745	BAX
ENSG00000087095	557.149	-0.174726	0.328123	-0.5325	0.59438	NLK
ENSG00000087111	489.233	-0.120193	0.449925	-0.267141	0.789361	PIGS
ENSG00000087116	2503.87	-0.850965	0.632409	-1.34559	0.178434	ADAMTS2
ENSG00000087152	921.941	-0.093296	0.387058	-0.241039	0.809525	ATXN7L3
ENSG00000087157	805.202	-0.155197	0.35611	-0.435812	0.662973	PGS1
ENSG00000087191	851.456	0.0279214	0.329527	0.0847317	0.932475	PSMC5
ENSG00000087206	490.269	0.368674	0.364692	1.01092	0.312055	UIMC1
ENSG00000087237	14.579	-0.476157	0.992052	-0.479972	0.631247	CETP
ENSG00000087245	4588.69	-1.35237	0.447996	-3.01872	0.00253846	MMP2
ENSG00000087250	23.4989	6.07121	1.13653	5.3419	9.19776e-08	MT3
ENSG00000087253	708.167	-0.111455	0.362726	-0.307271	0.758637	LPCAT2
ENSG00000087258	71.6773	1.12702	0.719422	1.56656	0.117218	GNAO1
ENSG00000087263	483.245	-0.00350688	0.381888	-0.00918301	0.992673	OGFOD1
ENSG00000087266	2000.15	-0.417944	0.420748	-0.993336	0.320546	SH3BP2
ENSG00000087269	502.825	-0.0306984	0.366202	-0.0838291	0.933192	NOP14
ENSG00000087274	3723.9	-0.107783	0.384885	-0.28004	0.779447	ADD1
ENSG00000087299	70.4565	0.539963	0.47774	1.13025	0.258372	L2HGDH
ENSG00000087301	229.737	-0.0825879	0.481643	-0.171471	0.863853	TXNDC16
ENSG00000087302	508.8	-0.0598335	0.424375	-0.140992	0.887876	C14orf166
ENSG00000087303	864.769	0.282411	0.555568	0.50833	0.611222	NID2
ENSG00000087338	554.816	0.296128	0.459735	0.644128	0.519493	GMCL1
ENSG00000087365	1871.58	-0.236594	0.365137	-0.64796	0.517011	SF3B2
ENSG00000087448	1064.2	-0.523083	0.488335	-1.07116	0.284099	KLHL42
ENSG00000087460	6837.81	-0.339654	0.321172	-1.05755	0.290262	GNAS
ENSG00000087470	1292.16	-0.122711	0.455914	-0.269154	0.787811	DNM1L
ENSG00000087494	22.0013	0.0822386	0.923558	0.0890454	0.929046	PTHLH
ENSG00000087495	4.94432	-0.733779	1.44553	-0.507618	0.611722	PHACTR3
ENSG00000087502	1045.21	-0.241327	0.403755	-0.597707	0.550035	ERGIC2
ENSG00000087510	93.0609	-0.824356	1.00571	-0.819679	0.412399	TFAP2C
ENSG00000087586	252.743	-0.105248	0.625667	-0.168218	0.866412	AURKA
ENSG00000087589	96.128	-0.510248	0.440771	-1.15763	0.247017	CASS4
ENSG00000087842	65.9993	-0.625891	0.771307	-0.811468	0.417097	PIR
ENSG00000087884	128.785	0.0319113	0.648811	0.0491843	0.960772	AAMDC
ENSG00000087903	269.456	-1.23366	0.612852	-2.01298	0.0441168	RFX2
ENSG00000087916	163.157	9.19446	3.30608	2.78107	0.00541794	SLC6A14
ENSG00000087995	200.268	-0.230892	0.382878	-0.603044	0.54648	METTL2A
ENSG00000088035	295.357	-0.0346686	0.407626	-0.08505	0.932222	ALG6
ENSG00000088038	531.555	-0.519681	0.334691	-1.55272	0.12049	CNOT3
ENSG00000088053	12.7925	-1.9001	1.10208	-1.72411	0.0846881	GP6
ENSG00000088179	895.54	-0.319344	0.538226	-0.593327	0.552962	PTPN4
ENSG00000088205	1313.1	-0.325008	0.37554	-0.86544	0.386797	DDX18
ENSG00000088247	1309.04	-0.758937	0.421104	-1.80225	0.0715056	KHSRP
ENSG00000088256	870.871	-0.536549	0.36957	-1.45182	0.146552	GNA11
ENSG00000088280	1247.85	-0.256992	0.396682	-0.647855	0.517079	ASAP3
ENSG00000088298	635.683	0.744884	0.441379	1.68763	0.0914829	EDEM2
ENSG00000088305	79.0356	-0.0338899	0.63307	-0.0535327	0.957307	DNMT3B
ENSG00000088320	28.9319	-0.20185	0.62138	-0.324841	0.745301	REM1
ENSG00000088325	694.82	-1.07661	0.598298	-1.79945	0.0719468	TPX2
ENSG00000088340	429.46	-0.0213308	0.756373	-0.0282015	0.977501	FER1L4
ENSG00000088356	126.645	0.280052	0.458862	0.610318	0.541651	PDRG1
ENSG00000088367	586.598	1.35444	0.658058	2.05823	0.0395677	EPB41L1
ENSG00000088386	10.2129	-2.56112	2.04497	-1.2524	0.210423	SLC15A1
ENSG00000088387	1362.64	-0.242995	0.363825	-0.66789	0.504204	DOCK9
ENSG00000088448	3253.64	-1.26476	0.709574	-1.78242	0.0746813	ANKRD10
ENSG00000088451	151.897	0.191697	0.353929	0.541625	0.588077	TGDS
ENSG00000088538	65.0308	1.60478	0.701383	2.28802	0.0221362	DOCK3
ENSG00000088543	112.522	0.371217	0.597224	0.62157	0.534224	C3orf18
ENSG00000088682	598.261	1.45356	0.346786	4.19153	2.77079e-05	COQ9
ENSG00000088727	42.9264	-0.263462	0.536993	-0.490625	0.623691	KIF9
ENSG00000088756	1411.85	-0.44568	0.69055	-0.645398	0.518669	ARHGAP28
ENSG00000088766	683.751	0.767474	0.421252	1.82189	0.0684718	CRLS1
ENSG00000088808	358.556	0.574717	0.43596	1.31828	0.18741	PPP1R13B
ENSG00000088812	1671.7	0.823518	0.433663	1.89898	0.057567	ATRN
ENSG00000088826	118.779	1.5969	0.831184	1.92124	0.0547014	SMOX
ENSG00000088827	1310.48	-0.797947	0.822801	-0.969794	0.332149	SIGLEC1
ENSG00000088832	1703.91	0.0488625	0.535332	0.0912751	0.927274	FKBP1A
ENSG00000088833	608.021	0.188766	0.537053	0.351484	0.725225	NSFL1C
ENSG00000088836	73.6962	1.1879	0.671677	1.76856	0.0769678	SLC4A11
ENSG00000088854	904.348	0.648363	0.360587	1.79807	0.0721653	C20orf194
ENSG00000088876	282.386	0.317238	0.594773	0.533376	0.593773	ZNF343
ENSG00000088881	146.708	0.613481	0.599783	1.02284	0.306384	EBF4
ENSG00000088882	393.586	0.285452	0.901408	0.316673	0.751491	CPXM1
ENSG00000088888	1458.97	0.821399	0.548523	1.49747	0.13427	MAVS
ENSG00000088899	125.173	0.660979	0.628317	1.05198	0.292807	LZTS3
ENSG00000088930	1321.8	0.631315	0.483529	1.30564	0.191675	XRN2
ENSG00000088970	313.307	0.0708911	0.44931	0.157778	0.874632	PLK1S1
ENSG00000088986	1265.71	-0.23402	0.334471	-0.699672	0.484132	DYNLL1
ENSG00000088992	37.1924	2.21806	0.702073	3.15929	0.00158152	TESC
ENSG00000089006	1570.14	0.397421	0.404746	0.981901	0.326149	SNX5
ENSG00000089009	5200.41	-0.0453361	0.353187	-0.128363	0.897862	RPL6
ENSG00000089012	39.6351	-0.907073	0.649773	-1.39598	0.162719	SIRPG
ENSG00000089022	538.188	-0.375296	0.320263	-1.17184	0.241262	MAPKAPK5
ENSG00000089041	408.193	0.0748051	0.488197	0.153227	0.878219	P2RX7
ENSG00000089048	410.181	0.532699	0.432093	1.23283	0.217637	ESF1
ENSG00000089050	292.466	0.0399573	0.559678	0.0713934	0.943085	RBBP9
ENSG00000089053	3202.45	-0.173336	0.335526	-0.516611	0.605428	ANAPC5
ENSG00000089057	1283.79	0.783932	0.45706	1.71516	0.0863155	SLC23A2
ENSG00000089060	856.678	0.0414925	0.521605	0.0795477	0.936597	SLC8B1
ENSG00000089063	1124.09	0.762755	0.425387	1.79309	0.0729593	TMEM230
ENSG00000089091	84.648	1.08247	0.527202	2.05324	0.0400497	DZANK1
ENSG00000089094	792.638	-0.09475	0.396459	-0.238991	0.811113	KDM2B
ENSG00000089123	187.323	0.527912	0.373975	1.41162	0.158061	TASP1
ENSG00000089127	608.056	-1.05276	0.749634	-1.40437	0.160208	OAS1
ENSG00000089154	2732.5	-0.157352	0.327108	-0.48104	0.630488	GCN1L1
ENSG00000089157	8599.54	-0.00343003	0.328764	-0.0104331	0.991676	RPLP0
ENSG00000089159	2043.38	-0.808203	0.432712	-1.86776	0.0617954	PXN
ENSG00000089163	9.66832	0.740827	0.940003	0.788112	0.430631	SIRT4
ENSG00000089177	418.397	0.531324	0.46109	1.15232	0.249189	KIF16B
ENSG00000089195	182.077	0.257724	0.534497	0.482181	0.629678	TRMT6
ENSG00000089199	7.60726	1.6893	1.22565	1.37829	0.168114	CHGB
ENSG00000089220	1292.59	0.0933743	0.389518	0.239718	0.810549	PEBP1
ENSG00000089234	467.681	-0.181001	0.388971	-0.465334	0.641692	BRAP
ENSG00000089248	703.42	0.103532	0.409257	0.252975	0.800288	ERP29
ENSG00000089280	5451.95	-0.38114	0.322606	-1.18144	0.237427	FUS
ENSG00000089289	451.883	0.57063	0.365117	1.56287	0.118084	IGBP1
ENSG00000089327	428.087	-0.262457	0.511306	-0.513308	0.607736	FXYD5
ENSG00000089335	951.963	0.156649	0.446351	0.350954	0.725623	ZNF302
ENSG00000089351	1045.63	-0.0507694	0.420593	-0.120709	0.903921	GRAMD1A
ENSG00000089472	124.699	0.898989	0.761276	1.1809	0.237643	HEPH
ENSG00000089486	263.915	-0.184508	0.589768	-0.312848	0.754396	CDIP1
ENSG00000089505	22.2067	-0.514519	0.732207	-0.702696	0.482245	CMTM1
ENSG00000089597	4152.15	-0.264653	0.326509	-0.810553	0.417622	GANAB
ENSG00000089639	575.46	-0.146499	0.526095	-0.278465	0.780655	GMIP
ENSG00000089682	474.059	0.516183	0.35983	1.43452	0.151424	RBM41
ENSG00000089685	256.029	-1.39764	0.580963	-2.40573	0.0161404	BIRC5
ENSG00000089692	77.0002	-1.86406	0.945829	-1.97082	0.0487447	LAG3
ENSG00000089693	741.812	-0.150426	0.458593	-0.328017	0.742898	MLF2
ENSG00000089723	32.8773	0.228859	0.617817	0.370431	0.711061	OTUB2
ENSG00000089737	1462.79	0.613876	0.349233	1.75778	0.0787844	DDX24
ENSG00000089775	1170.81	0.638672	0.500555	1.27593	0.201981	ZBTB25
ENSG00000089818	558.166	-0.013568	0.399271	-0.0339818	0.972892	NECAP1
ENSG00000089820	1035.44	0.0669293	0.51213	0.130688	0.896022	ARHGAP4
ENSG00000089847	43.299	0.511153	0.695266	0.73519	0.462224	ANKRD24
ENSG00000089876	393.835	-0.200078	0.576869	-0.346835	0.728716	DHX32
ENSG00000089902	711.586	0.255313	0.316552	0.806543	0.41993	RCOR1
ENSG00000089916	2362.85	0.43273	0.346163	1.25008	0.211271	GPATCH2L
ENSG00000090006	1198.63	-0.591101	0.536712	-1.10134	0.270749	LTBP4
ENSG00000090013	207.408	-0.859634	0.432221	-1.98888	0.0467147	BLVRB
ENSG00000090020	407.341	-0.347882	0.450802	-0.771695	0.440295	SLC9A1
ENSG00000090054	696.179	-0.157129	0.468088	-0.335681	0.737111	SPTLC1
ENSG00000090060	3691.23	0.253044	0.364068	0.695047	0.487026	PAPOLA
ENSG00000090061	621.715	0.217163	0.342981	0.633162	0.526628	CCNK
ENSG00000090097	249.444	-0.101788	0.571065	-0.178242	0.858533	PCBP4
ENSG00000090104	575.027	-2.75767	0.659644	-4.18054	2.90813e-05	RGS1
ENSG00000090238	383.553	-0.244385	0.469128	-0.520934	0.602413	YPEL3
ENSG00000090263	181.121	0.500103	0.371639	1.34567	0.178409	MRPS33
ENSG00000090266	514.619	0.694294	0.429308	1.61724	0.105826	NDUFB2
ENSG00000090273	481.778	-0.524642	0.361003	-1.45329	0.146143	NUDC
ENSG00000090316	923.322	0.213174	0.45335	0.47022	0.638198	MAEA
ENSG00000090339	1871.32	0.596229	0.543525	1.09697	0.272656	ICAM1
ENSG00000090372	775.184	-0.473569	0.371148	-1.27596	0.201971	STRN4
ENSG00000090376	1184.52	-0.391686	0.631847	-0.619906	0.53532	IRAK3
ENSG00000090382	1562.48	-0.221539	0.394182	-0.562021	0.574101	LYZ
ENSG00000090432	328.545	0.71293	0.504086	1.4143	0.157273	MUL1
ENSG00000090447	274.789	-0.630185	0.382879	-1.64591	0.0997823	TFAP4
ENSG00000090470	487.12	0.410373	0.468282	0.876336	0.380847	PDCD7
ENSG00000090487	968.506	0.221917	0.341256	0.650294	0.515502	SPG21
ENSG00000090520	926.93	-0.450794	0.500821	-0.900109	0.368062	DNAJB11
ENSG00000090530	277.313	-0.971207	0.761657	-1.27512	0.202266	LEPREL1
ENSG00000090534	5.63277	-0.971967	1.18264	-0.821863	0.411155	THPO
ENSG00000090539	161.121	1.26732	0.565623	2.24058	0.0250535	CHRD
ENSG00000090554	71.6245	-0.653781	0.451799	-1.44706	0.14788	FLT3LG
ENSG00000090565	1335.61	-0.304326	0.405407	-0.750669	0.452852	RAB11FIP3
ENSG00000090581	539.412	0.071541	0.384745	0.185944	0.852489	GNPTG
ENSG00000090612	721.034	0.287859	0.402279	0.715572	0.474256	ZNF268
ENSG00000090615	4171.5	-0.208014	0.309928	-0.671167	0.502114	GOLGA3
ENSG00000090621	2170.59	-0.100741	0.326853	-0.308216	0.757918	PABPC4
ENSG00000090659	180.901	-0.926185	0.594347	-1.55832	0.119157	CD209
ENSG00000090661	178.416	-0.709132	0.56764	-1.24926	0.211569	CERS4
ENSG00000090674	242.466	-0.339422	0.410284	-0.827287	0.408075	MCOLN1
ENSG00000090686	1840.09	-0.328179	0.465569	-0.704899	0.480873	USP48
ENSG00000090776	472.386	0.112753	0.635937	0.177302	0.859271	EFNB1
ENSG00000090857	2163.73	0.31992	0.455248	0.702736	0.48222	PDPR
ENSG00000090861	1307.13	-0.293454	0.396497	-0.740117	0.459229	AARS
ENSG00000090863	3331.62	-0.148533	0.38194	-0.388891	0.697357	GLG1
ENSG00000090889	256.299	-0.690748	0.685388	-1.00782	0.31354	KIF4A
ENSG00000090905	2609.68	0.159885	0.39187	0.408005	0.68327	TNRC6A
ENSG00000090920	7136.09	1.12525	1.17931	0.954157	0.340004	FCGBP
ENSG00000090924	671.738	-0.428868	0.445047	-0.963647	0.335223	PLEKHG2
ENSG00000090971	146.391	-1.26942	0.627286	-2.02367	0.0430046	NAT14
ENSG00000090975	388.084	0.0987014	0.630688	0.156498	0.875641	PITPNM2
ENSG00000090989	847.111	0.208673	0.340508	0.612827	0.539991	EXOC1
ENSG00000091009	1204.61	-0.0608592	0.400856	-0.151823	0.879327	RBM27
ENSG00000091039	2491.49	-0.224383	0.396198	-0.56634	0.571162	OSBPL8
ENSG00000091073	418.247	-0.442389	0.498089	-0.888172	0.374448	DTX2
ENSG00000091106	112.327	-0.194254	0.434874	-0.44669	0.655099	NLRC4
ENSG00000091127	398.356	-0.681751	0.481324	-1.41641	0.156656	PUS7
ENSG00000091129	135.364	0.967139	0.96294	1.00436	0.315205	NRCAM
ENSG00000091136	6127.92	-0.00579062	0.560096	-0.0103386	0.991751	LAMB1
ENSG00000091137	27.2402	0.905551	0.767706	1.17955	0.238177	SLC26A4
ENSG00000091140	1132.56	1.1951	0.461039	2.59219	0.00953668	DLD
ENSG00000091157	1082.32	-0.0238849	0.357377	-0.0668338	0.946714	WDR7
ENSG00000091164	848.668	-0.260555	0.343823	-0.757819	0.448559	TXNL1
ENSG00000091181	4.58278	-0.537315	1.41124	-0.380741	0.703396	IL5RA
ENSG00000091262	10.3678	0.984796	0.958694	1.02723	0.304314	ABCC6
ENSG00000091317	1440.59	-0.529898	0.421985	-1.25573	0.209215	CMTM6
ENSG00000091409	2391.33	-1.24842	0.584566	-2.13563	0.0327092	ITGA6
ENSG00000091428	205.464	-1.20072	0.676121	-1.77589	0.0757514	RAPGEF4
ENSG00000091436	1429.89	-1.07007	0.533346	-2.00634	0.0448202	MLTK
ENSG00000091483	546.896	0.93295	0.502001	1.85846	0.0631031	FH
ENSG00000091490	1822.54	1.2927	0.606837	2.13022	0.0331535	SEL1L3
ENSG00000091513	17.9609	0.924965	0.725245	1.27538	0.202173	TF
ENSG00000091527	4461.94	-0.618073	0.338296	-1.82701	0.0676976	CDV3
ENSG00000091536	24.7302	0.426684	0.66262	0.643935	0.519618	MYO15A
ENSG00000091542	1152.09	-0.075779	0.323614	-0.234165	0.814857	ALKBH5
ENSG00000091592	1393.56	-0.260113	0.500128	-0.520093	0.602998	NLRP1
ENSG00000091622	210.357	-0.50292	0.748418	-0.671977	0.501598	PITPNM3
ENSG00000091640	293.928	0.0533044	0.42126	0.126536	0.899308	SPAG7
ENSG00000091651	133.918	-0.934748	0.658992	-1.41845	0.156059	ORC6
ENSG00000091656	2968.92	-1.37383	0.869304	-1.58038	0.114021	ZFHX4
ENSG00000091704	11.0146	-0.828711	0.939344	-0.882224	0.377656	CPA1
ENSG00000091732	179.227	0.243981	0.40941	0.595933	0.55122	ZC3HC1
ENSG00000091831	107.368	0.167041	0.585387	0.285352	0.775375	ESR1
ENSG00000091844	71.1753	-1.00853	0.918562	-1.09795	0.272228	RGS17
ENSG00000091879	133.001	-0.261223	0.48417	-0.539529	0.589522	ANGPT2
ENSG00000091947	170.588	-0.159174	0.418744	-0.380123	0.703854	TMEM101
ENSG00000091972	1289.64	0.791063	0.574708	1.37646	0.168679	CD200
ENSG00000091986	21898.4	1.32774	0.562524	2.36033	0.0182586	CCDC80
ENSG00000092009	4.39645	-1.05502	1.91083	-0.552125	0.580863	CMA1
ENSG00000092010	863.851	0.220189	0.460812	0.477829	0.632772	PSME1
ENSG00000092020	197.598	0.20471	0.382926	0.534593	0.592932	PPP2R3C
ENSG00000092036	259.453	0.642965	0.38994	1.64888	0.099172	HAUS4
ENSG00000092051	7.97107	-0.312528	0.957895	-0.326266	0.744223	JPH4
ENSG00000092068	377.677	1.28078	0.623203	2.05515	0.0398642	SLC7A8
ENSG00000092094	473.317	0.112011	0.432705	0.258863	0.795741	OSGEP
ENSG00000092096	164.517	0.709433	0.611242	1.16064	0.245787	SLC22A17
ENSG00000092098	503.982	0.0203435	0.412231	0.0493497	0.960641	RNF31
ENSG00000092108	855.453	0.302032	0.353162	0.855221	0.392429	SCFD1
ENSG00000092140	579.318	-0.187174	0.436242	-0.42906	0.667879	G2E3
ENSG00000092148	4280.56	0.506429	0.343207	1.47558	0.140057	HECTD1
ENSG00000092199	4410.08	-0.168894	0.30177	-0.559679	0.575698	HNRNPC
ENSG00000092200	16.2834	1.7309	0.807514	2.14349	0.0320734	RPGRIP1
ENSG00000092201	1551.3	0.129896	0.383956	0.33831	0.735129	SUPT16H
ENSG00000092203	900.294	0.247929	0.376993	0.65765	0.510763	TOX4
ENSG00000092208	71.5281	0.0320767	0.521628	0.0614934	0.950966	GEMIN2
ENSG00000092330	552.619	0.231213	0.349126	0.662263	0.507803	TINF2
ENSG00000092345	5.2402	0.172067	2.29812	0.0748727	0.940316	DAZL
ENSG00000092377	5.33567	-1.84559	2.14651	-0.85981	0.389894	TBL1Y
ENSG00000092421	343.839	-0.509436	0.794915	-0.640868	0.521608	SEMA6A
ENSG00000092439	3227.07	0.391729	0.480429	0.815373	0.414859	TRPM7
ENSG00000092445	247.493	1.45023	0.66254	2.18889	0.0286049	TYRO3
ENSG00000092470	219.479	-0.364488	0.517823	-0.703886	0.481504	WDR76
ENSG00000092529	147.134	0.633101	0.506125	1.25088	0.210979	CAPN3
ENSG00000092531	1214.29	-0.121257	0.427793	-0.283449	0.776833	SNAP23
ENSG00000092607	28.0652	-0.134975	0.742041	-0.181897	0.855663	TBX15
ENSG00000092621	781.993	0.383082	0.744878	0.514288	0.607051	PHGDH
ENSG00000092758	72.3791	1.4882	1.10603	1.34554	0.178451	COL9A3
ENSG00000092820	7493.26	-0.263933	0.590796	-0.446742	0.655062	EZR
ENSG00000092841	4466.15	0.0267364	0.368748	0.072506	0.942199	MYL6
ENSG00000092847	2316.96	-0.303333	0.353605	-0.857829	0.390987	AGO1
ENSG00000092850	4.95512	-3.85039	1.92296	-2.00232	0.0452501	TEKT2
ENSG00000092853	287.09	-0.812905	0.456947	-1.77899	0.0752413	CLSPN
ENSG00000092871	786.79	0.109556	0.504131	0.217317	0.827961	RFFL
ENSG00000092929	468.172	-0.619745	0.528953	-1.17164	0.24134	UNC13D
ENSG00000092931	537.519	-0.259712	0.403841	-0.643104	0.520156	MFSD11
ENSG00000092964	3998.22	0.0575975	0.431678	0.133427	0.893856	DPYSL2
ENSG00000092969	728.452	-2.23866	0.538655	-4.15602	3.23835e-05	TGFB2
ENSG00000092978	752.569	-0.127335	0.42745	-0.297894	0.765784	GPATCH2
ENSG00000093000	1209.56	0.00331739	0.349962	0.00947926	0.992437	NUP50
ENSG00000093009	58.4201	-0.938682	0.705905	-1.32976	0.183598	CDC45
ENSG00000093010	438.306	0.0337163	0.488073	0.0690806	0.944925	COMT
ENSG00000093072	1084.11	-0.363724	0.547415	-0.664441	0.506408	CECR1
ENSG00000093100	284.424	0.0468756	0.414981	0.112958	0.910063	XXbac-B461K10.4
ENSG00000093134	11.7759	-0.774979	1.25317	-0.618413	0.536303	VNN3
ENSG00000093144	839.917	0.2544	0.34026	0.747663	0.454664	ECHDC1
ENSG00000093167	899.717	-0.249638	0.444653	-0.561422	0.57451	LRRFIP2
ENSG00000093183	876.421	-0.111129	0.518566	-0.2143	0.830313	SEC22C
ENSG00000093217	131.297	-0.0852888	0.514502	-0.16577	0.868338	XYLB
ENSG00000094631	814.631	0.326072	0.400376	0.814414	0.415408	HDAC6
ENSG00000094804	274.189	-0.543237	0.525479	-1.03379	0.301233	CDC6
ENSG00000094841	201.13	0.446785	0.356205	1.25429	0.209736	UPRT
ENSG00000094880	502.182	-0.142666	0.40813	-0.349559	0.72667	CDC23
ENSG00000094914	408.129	-0.0620832	0.347426	-0.178695	0.858178	AAAS
ENSG00000094916	7735.58	-0.0772064	0.400067	-0.192984	0.846972	CBX5
ENSG00000094963	460.605	0.452646	0.960668	0.471179	0.637513	FMO2
ENSG00000094975	1665.85	0.611976	0.451902	1.35422	0.175665	SUCO
ENSG00000095002	526.524	0.194997	0.396272	0.492079	0.622663	MSH2
ENSG00000095015	1596.34	-0.111516	0.340935	-0.327088	0.743602	MAP3K1
ENSG00000095059	453.888	0.0128571	0.326044	0.0394336	0.968545	DHPS
ENSG00000095066	411.947	0.299469	0.496768	0.602835	0.546618	HOOK2
ENSG00000095139	2617.35	-0.202921	0.377396	-0.537686	0.590794	ARCN1
ENSG00000095203	232.015	-1.51319	1.24164	-1.2187	0.222957	EPB41L4B
ENSG00000095209	76.5982	0.307727	0.483997	0.635804	0.524904	TMEM38B
ENSG00000095261	638.695	-0.00769891	0.415751	-0.0185181	0.985226	PSMD5
ENSG00000095303	1390.7	1.17469	0.677209	1.7346	0.0828109	PTGS1
ENSG00000095319	894.063	0.0229649	0.417826	0.0549629	0.956168	NUP188
ENSG00000095321	391.428	0.271268	0.503437	0.538831	0.590003	CRAT
ENSG00000095370	216.144	0.0943778	0.477886	0.19749	0.843444	SH2D3C
ENSG00000095380	362.786	-0.480765	0.606294	-0.792956	0.427803	NANS
ENSG00000095383	767.773	-0.199948	0.773908	-0.258361	0.796129	TBC1D2
ENSG00000095397	165.381	-1.19532	0.622385	-1.92055	0.0547887	DFNB31
ENSG00000095485	332.55	0.193837	0.389798	0.497275	0.618995	CWF19L1
ENSG00000095539	41.135	0.919432	0.803927	1.14368	0.252758	SEMA4G
ENSG00000095564	2268.74	0.0834086	0.380775	0.21905	0.826611	BTAF1
ENSG00000095574	390.175	-0.154719	0.395597	-0.391102	0.695722	IKZF5
ENSG00000095585	223.111	0.573085	0.543561	1.05432	0.291738	BLNK
ENSG00000095587	6.77914	-0.197605	1.21511	-0.162623	0.870815	TLL2
ENSG00000095596	28.6746	-0.00758282	0.99213	-0.00764298	0.993902	CYP26A1
ENSG00000095637	347.591	0.771411	0.705359	1.09364	0.274112	SORBS1
ENSG00000095713	14.9233	1.16809	1.25689	0.929353	0.352706	CRTAC1
ENSG00000095739	162.073	-1.29139	0.756187	-1.70777	0.0876788	BAMBI
ENSG00000095752	25.2812	0.570195	1.06078	0.537523	0.590907	IL11
ENSG00000095777	46.0904	-0.133134	1.36946	-0.0972161	0.922555	MYO3A
ENSG00000095787	2175.36	0.0364706	0.388414	0.0938963	0.925192	WAC
ENSG00000095794	179.469	0.206392	0.386699	0.533728	0.59353	CREM
ENSG00000095906	387.224	-0.365368	0.380406	-0.960467	0.33682	NUBP2
ENSG00000095951	1943.22	-0.864873	0.517551	-1.67109	0.0947046	HIVEP1
ENSG00000095970	168.665	0.458388	0.467299	0.980929	0.326628	TREM2
ENSG00000096060	1891.63	-0.78657	0.585006	-1.34455	0.178771	FKBP5
ENSG00000096063	998.493	-1.02742	0.599699	-1.71323	0.086671	SRPK1
ENSG00000096070	1139.15	-0.0764465	0.379257	-0.201569	0.840254	BRPF3
ENSG00000096080	161.13	-0.389106	0.528091	-0.736816	0.461234	MRPS18A
ENSG00000096092	173.58	-0.543676	0.520091	-1.04535	0.295862	TMEM14A
ENSG00000096093	931.444	-0.624379	0.462509	-1.34998	0.177022	EFHC1
ENSG00000096384	6954.42	-0.667706	0.452798	-1.47462	0.140314	HSP90AB1
ENSG00000096401	915.099	-0.253349	0.370859	-0.683139	0.494519	CDC5L
ENSG00000096433	2574.58	-0.516635	0.444443	-1.16243	0.24506	ITPR3
ENSG00000096654	220.418	-0.425675	0.440235	-0.966926	0.333581	ZNF184
ENSG00000096696	4571.15	0.456484	1.07245	0.425647	0.670365	DSP
ENSG00000096717	517.102	0.0575378	0.408921	0.140706	0.888102	SIRT1
ENSG00000096746	1274.69	-0.226927	0.372849	-0.608629	0.54277	HNRNPH3
ENSG00000096872	184.57	1.09347	0.644738	1.69599	0.0898872	IFT74
ENSG00000096968	1108.21	-0.219627	0.319313	-0.687813	0.49157	JAK2
ENSG00000096996	90.2023	-0.319989	0.626358	-0.510872	0.609441	IL12RB1
ENSG00000097007	1420.04	-0.0586934	0.380028	-0.154445	0.877259	ABL1
ENSG00000097021	150.128	-0.86358	0.588856	-1.46654	0.142502	ACOT7
ENSG00000097033	2510.95	0.331801	0.452495	0.733271	0.463393	SH3GLB1
ENSG00000097046	151.162	-0.0408413	0.396057	-0.10312	0.917868	CDC7
ENSG00000097096	225.735	0.229605	0.368864	0.622466	0.533636	SYDE2
ENSG00000099139	267.634	0.325845	0.533348	0.610943	0.541238	PCSK5
ENSG00000099194	1810.63	-0.467384	0.812869	-0.574981	0.565304	SCD
ENSG00000099203	130.823	0.710514	0.477864	1.48685	0.137053	TMED1
ENSG00000099204	2827.07	0.657589	0.618664	1.06292	0.287819	ABLIM1
ENSG00000099219	1443.41	0.662475	0.425511	1.55689	0.119496	ERMP1
ENSG00000099246	1221.15	0.284763	0.389663	0.730792	0.464906	RAB18
ENSG00000099250	3038.6	0.331494	0.510972	0.648752	0.516498	NRP1
ENSG00000099251	60.5579	-0.212219	0.633435	-0.335029	0.737603	HSD17B7P2
ENSG00000099256	71.9948	-0.602856	0.707896	-0.851616	0.394427	PRTFDC1
ENSG00000099260	638.581	2.04319	0.827963	2.46774	0.013597	PALMD
ENSG00000099282	167.867	0.301949	0.560348	0.538859	0.589984	TSPAN15
ENSG00000099284	93.5776	0.518836	0.392073	1.32332	0.185731	H2AFY2
ENSG00000099290	270.244	-0.0293851	0.457153	-0.0642785	0.948748	FAM21A
ENSG00000099308	534.575	-0.0731024	0.388577	-0.188128	0.850776	MAST3
ENSG00000099326	747.785	-0.540175	0.439429	-1.22927	0.218972	MZF1
ENSG00000099330	79.6011	0.169153	0.491791	0.343952	0.730882	OCEL1
ENSG00000099331	3405.47	-0.203977	0.351848	-0.57973	0.562097	MYO9B
ENSG00000099337	152.18	0.205975	0.497363	0.414135	0.678775	KCNK6
ENSG00000099338	66.8238	-0.337586	0.664496	-0.508033	0.61143	CATSPERG
ENSG00000099341	693.673	-0.356514	0.345255	-1.03261	0.301787	PSMD8
ENSG00000099364	530.633	-0.565024	0.510621	-1.10654	0.268492	FBXL19
ENSG00000099365	113.879	-0.272721	0.697377	-0.391067	0.695748	STX1B
ENSG00000099377	479.751	-0.572907	0.612435	-0.935458	0.349552	HSD3B7
ENSG00000099381	530.46	-0.146592	0.413069	-0.354886	0.722675	SETD1A
ENSG00000099385	271.185	-0.54882	0.387427	-1.41657	0.156607	BCL7C
ENSG00000099617	5.18381	1.83874	2.18855	0.840166	0.400815	EFNA2
ENSG00000099622	3384.23	0.186773	0.410556	0.454925	0.649163	CIRBP
ENSG00000099624	344.753	0.26613	0.545601	0.487774	0.62571	ATP5D
ENSG00000099625	34.1728	-1.14405	0.696092	-1.64353	0.100274	C19orf26
ENSG00000099715	11.4304	-4.14398	3.99398	-1.03756	0.299476	PCDH11Y
ENSG00000099725	1152.2	-0.844984	0.628747	-1.34392	0.178975	PRKY
ENSG00000099769	14.5368	3.77018	0.926059	4.07121	4.67692e-05	IGFALS
ENSG00000099783	1589.86	-0.279932	0.33408	-0.837919	0.402076	HNRNPM
ENSG00000099785	310.695	-0.305297	0.445664	-0.685037	0.49332	2021-03-02
ENSG00000099795	284.411	0.142355	0.470606	0.302493	0.762276	NDUFB7
ENSG00000099797	345.592	-0.294456	0.472404	-0.623314	0.533078	TECR
ENSG00000099800	349.199	-0.0561097	0.369268	-0.151949	0.879228	TIMM13
ENSG00000099804	291.705	-0.609127	0.413849	-1.47186	0.141059	CDC34
ENSG00000099810	473.163	1.707	0.472318	3.61409	0.000301408	MTAP
ENSG00000099812	364.789	0.363004	0.848178	0.42798	0.668665	MISP
ENSG00000099814	807.19	0.431224	0.353051	1.22142	0.221928	CEP170B
ENSG00000099817	500.287	-0.207617	0.417425	-0.497376	0.618924	POLR2E
ENSG00000099821	517.925	-0.411851	0.407084	-1.01171	0.311676	POLRMT
ENSG00000099822	76.5923	0.644736	0.664017	0.970963	0.331567	HCN2
ENSG00000099840	32.4619	-0.626474	0.739667	-0.846967	0.397014	IZUMO4
ENSG00000099849	567.155	-0.0366621	0.609468	-0.0601543	0.952033	RASSF7
ENSG00000099860	351.507	-0.779722	0.429296	-1.81628	0.0693278	GADD45B
ENSG00000099864	833.862	-0.601245	0.685894	-0.876586	0.380712	PALM
ENSG00000099866	8.38814	-0.563763	1.06967	-0.527046	0.598162	MADCAM1
ENSG00000099869	4.94803	-0.253497	1.67245	-0.151573	0.879524	IGF2-AS
ENSG00000099875	1449.13	-0.35608	0.687659	-0.517815	0.604588	MKNK2
ENSG00000099889	182.913	-0.463887	0.473381	-0.979945	0.327114	ARVCF
ENSG00000099899	360.764	0.0731835	0.451845	0.161966	0.871333	TRMT2A
ENSG00000099901	372.355	-0.448922	0.49105	-0.914207	0.360608	RANBP1
ENSG00000099904	468.808	-0.496859	0.492784	-1.00827	0.313325	ZDHHC8
ENSG00000099910	320.277	0.134046	0.359585	0.37278	0.709312	KLHL22
ENSG00000099917	1310.52	-0.105763	0.366869	-0.288286	0.773128	MED15
ENSG00000099940	432.703	0.258973	0.353634	0.73232	0.463973	SNAP29
ENSG00000099942	1348.83	-0.121466	0.362566	-0.335018	0.737611	CRKL
ENSG00000099949	904.456	0.0750874	0.372743	0.201445	0.84035	LZTR1
ENSG00000099953	288.287	-0.862501	0.717748	-1.20168	0.229489	MMP11
ENSG00000099954	20.9693	0.177734	0.844758	0.210396	0.833358	CECR2
ENSG00000099956	277.269	-0.305418	0.466271	-0.655023	0.512453	SMARCB1
ENSG00000099957	121.028	0.152975	0.75108	0.203674	0.838609	P2RX6
ENSG00000099958	146.182	-0.387754	0.867537	-0.446959	0.654905	DERL3
ENSG00000099960	198.001	0.093704	0.778559	0.120356	0.904201	SLC7A4
ENSG00000099968	966.993	0.200058	0.337465	0.592826	0.553298	BCL2L13
ENSG00000099974	7.14732	-5.88814	2.43035	-2.42275	0.0154033	DDTL
ENSG00000099977	83.9601	1.07371	0.529565	2.02753	0.0426079	DDT
ENSG00000099984	4.551	-1.53656	1.38611	-1.10854	0.26763	GSTT2
ENSG00000099985	20.6927	-0.585884	0.791822	-0.739919	0.459349	OSM
ENSG00000099991	1289.93	0.119994	0.326685	0.367308	0.713389	CABIN1
ENSG00000099992	317.384	0.328602	0.511756	0.642106	0.520804	TBC1D10A
ENSG00000099994	191.433	0.879345	0.749602	1.17308	0.240763	SUSD2
ENSG00000099995	1018.67	0.0241517	0.31803	0.0759416	0.939466	SF3A1
ENSG00000099998	377.292	0.870246	0.676398	1.28659	0.198238	GGT5
ENSG00000099999	135.855	0.561772	0.456425	1.23081	0.218394	RNF215
ENSG00000100003	92.1497	0.380144	0.543606	0.699301	0.484364	SEC14L2
ENSG00000100014	1336.94	0.24444	0.332685	0.734751	0.462491	SPECC1L
ENSG00000100023	668.097	-0.0207472	0.349902	-0.0592945	0.952718	PPIL2
ENSG00000100024	9.02652	-0.551138	1.28993	-0.427263	0.669188	UPB1
ENSG00000100027	170.906	-0.112132	0.53085	-0.211231	0.832707	YPEL1
ENSG00000100028	346.155	-0.300046	0.404068	-0.742563	0.457746	SNRPD3
ENSG00000100029	359.586	0.0197405	0.453835	0.0434971	0.965305	PES1
ENSG00000100030	2426.78	-0.0263682	0.373048	-0.0706832	0.94365	MAPK1
ENSG00000100031	43.4737	-0.0629669	0.633722	-0.0993604	0.920852	GGT1
ENSG00000100033	11.3663	0.724477	0.971836	0.745473	0.455986	PRODH
ENSG00000100034	851.27	-0.126335	0.355529	-0.355343	0.722332	PPM1F
ENSG00000100036	63.347	0.198316	0.700342	0.28317	0.777046	SLC35E4
ENSG00000100038	386.424	-0.0880308	0.382251	-0.230296	0.817862	TOP3B
ENSG00000100055	980.841	0.454739	0.414725	1.09648	0.272868	CYTH4
ENSG00000100056	140.457	-0.326478	0.441205	-0.739969	0.459319	DGCR14
ENSG00000100058	381.832	-0.236543	0.511869	-0.462117	0.643998	CRYBB2P1
ENSG00000100060	198.588	-0.099371	0.454097	-0.218832	0.826781	MFNG
ENSG00000100065	159.802	-0.613528	0.706767	-0.868077	0.385352	CARD10
ENSG00000100068	137.558	-0.596982	0.432193	-1.38129	0.167191	LRP5L
[truncated: 18,661 more rows]
